# Supplementary material for: Crystal structure of ethyl (6-hy­droxy-1-benzo­furan-3-yl)acetate sesquihydrate
Source: Acta Crystallogr Sect E Struct Rep Online. 2014 Nov 21;70(Pt 12):541–3. doi: 10.1107/S1600536814024349 (PMC4257409; doi:10.1107/S1600536814024349)
Supplement: Supplementary file 1 [file e-70-00541-sup1.cif]

##############################################################################
#                                                                            #
# This CIF contains the data in a paper accepted for publication in          #
# Acta Crystallographica Section E. It conforms to the requirements of       #
# Notes for Authors for Acta Crystallographica Section E, and has been       #
# peer reviewed under the auspices of the IUCr Commission on Journals.       #
#                                                                            #
# Full details of the Crystallographic Information File format               #
# are given in the paper "The Crystallographic Information File (CIF):       #
# a New Standard Archive File for Crystallography" by S. R. Hall, F. H.      #
# Allen and I. D. Brown [Acta Cryst. (1991), A47, 655-685].                  #
#                                                                            #
# The current version of the core CIF dictionary is obtainable from          #
# ftp://ftp.iucr.org/pub/cif_core.dic.                                       #
#                                                                            #
# Software is freely available for graphical display of the structure(s)     #
# in this CIF. For information consult the CIF software page                 #
# http://www.iucr.org/resources/cif/software.                                #
#                                                                            #
# This file may be used for bona fide research purposes within the           #
# scientific community so long as proper attribution is given to the journal # 
# article from which it was obtained.                                        #
#                                                                            #
##############################################################################
data_I
_audit_creation_method     SHELXL-97
_journal_date_recd_electronic     2014-10-16
_journal_date_accepted     2014-11-05
_journal_name_full     'Acta Crystallographica, Section E'
_journal_year     2014
_journal_volume     70
_journal_issue     12
_journal_page_first     541
_journal_page_last     543
_journal_paper_category     GO
_journal_paper_doi     10.1107/S1600536814024349
_journal_coeditor_code     GK2620
_publ_contact_author_name     'D. B. Aruna Kumar'
_publ_contact_author_address
;
Department of Studies and Research in Chemistry, Tumkur University,
Tumkur 572 103,
India
;
_publ_contact_author_email     'nirmaldb@rediffmail.com'
_publ_contact_author_fax     ?
_publ_contact_author_phone     ?
_publ_section_title
;
Crystal structure of ethyl (6-hydroxy-1-benzofuran-3-yl)acetate sesquihydrate
;
loop_
    _publ_author_name
    _publ_author_footnote
    _publ_author_address
    'Krishnaswamy, G.' .
;
Department of Studies and Research in Chemistry
Tumkur University
Tumkur 572 103
India
;
    'Suchetan, P. A.' .
;
Department of Studies and Research in Chemistry
Tumkur University
Tumkur 572 103
India
;
    'Sreenivasa, S.' .
;
Department of Studies and Research in Chemistry
Tumkur University
Tumkur 572 103
India
;
    'Naveen, S.' .
;
Institution of Excellence, Vijnana Bhavan, University of Mysore, Manasagangotri,
Mysore 570 006, India
;
    'Lokanath, N. K.' .
;
Department of Studies in Physics, University of Mysore, Manasagangotri,
Mysore 570 006,
India
;
    'Aruna Kumar, D. B.' .
;
Department  of Studies and Research in Chemistry
Tumkur University
Tumkur 572 103
India
;
_publ_section_synopsis
;
The crystal structure of ethyl (6-hydroxy-1-benzofuran-3-yl)acetate
sesquihydrate exhibits a one-dimensional hydrogen-bond motif consisting of
<i>R</i>~6~^6^(12) rings joined at water molecules located on a twofold
rotation axis.
;
_database_code_depnum_ccdc_archive     'CCDC 1032887'
_chemical_name_systematic
;
Ethyl (6-hydroxy-1-benzofuran-3-yl)acetate sesquihydrate
;
_chemical_name_common     ?
_chemical_formula_moiety     '2(C12 H12 O4), 3(H2 O)'
_chemical_formula_sum     'C24 H30 O11'
_chemical_formula_iupac     '2C12 H12 O4, 3H2 O'
_chemical_formula_weight     494.48
_chemical_melting_point     447
_symmetry_cell_setting     monoclinic
_symmetry_space_group_name_H-M     'C 2/c'
_symmetry_space_group_name_hall     '-C 2yc'
loop_
    _symmetry_equiv_pos_as_xyz
    'x, y, z'
    '-x, y, -z+1/2'
    'x+1/2, y+1/2, z'
    '-x+1/2, y+1/2, -z+1/2'
    '-x, -y, -z'
    'x, -y, z-1/2'
    '-x+1/2, -y+1/2, -z'
    'x+1/2, -y+1/2, z-1/2'
_cell_length_a     29.191(6)
_cell_length_b     7.3291(17)
_cell_length_c     12.587(3)
_cell_angle_alpha     90.00
_cell_angle_beta     113.074(13)
_cell_angle_gamma     90.00
_cell_volume     2477.4(9)
_cell_formula_units_Z     4
_cell_measurement_reflns_used     125
_cell_measurement_theta_min     6.3
_cell_measurement_theta_max     64.2
_cell_measurement_temperature     296(2)
_cell_special_details     prism
_exptl_crystal_description     Prism
_exptl_crystal_colour     colourless
_exptl_crystal_size_max     0.47
_exptl_crystal_size_mid     0.34
_exptl_crystal_size_min     0.26
_exptl_crystal_density_diffrn     1.326
_exptl_crystal_density_meas     ?
_exptl_crystal_density_method     'not measured'
_exptl_crystal_F_000     1048
_exptl_absorpt_coefficient_mu     0.891
_exptl_absorpt_correction_type     multi-scan
_exptl_absorpt_process_details
;
(SADABS; Bruker, 2009)
;
_exptl_absorpt_correction_T_min     0.730
_exptl_absorpt_correction_T_max     0.793
_exptl_special_details
;
Thin-layer chromatography (TLC) was carried out on Merck pre-coated silica gel
 plates to monitor the progress of the reaction. The FT--IR spectra were
 recorded as KBr pellets using JASCO FT--IR-4100 spectrophotometer in the
 range 4000--400 cm^-1^ at a resolution of 2 cm^-1^. ^1^H NMR spectra were
 recorded in CDCl~3~ and DMSO-d~6~ on a JEOL-400 MHz NMR instrument.
 Chemical shifts are reported in \d values in parts per million relative to
 TMS. Mass spectral data were obtained on an Agilent LC--MS column C-18
 instrument.
The IR spectrum of (I) exhibits strong bands at 1686 cm^-1^ and 1193 cm^-1^
due to C=O and C-O stretchings, respectively. A single band appearing at
3340 cm^-1^ is due to OH group stretching. Appearance of bands in the range
3011--2907 cm^-1^ is due to aromatic stretching and bands in the range
2970--2815 cm^-1^ are due to C---H stretching, thus confirming the presence of
the saturated hydrocarbons in (I).
The ^1^H NMR spectrum of (I) shows peaks at \d 9.53 (s, 1H, Ar-OH),
6.69 (s, 1H, furan-H), 7.35--7.33 (d, 1H, Ar-H), 6.88--6.87 (d, 1H, Ar-H),
6.75--6.72 (q, 1H, Ar-H), 4.12--4.07 (q, 2H, OCH~2~), 3.34 (s, 2H, CH~2~),
1.12--1.17 (t, 3H, CH~3~). The LC--MS spectrum shows the appearance of
molecular ion peaks at m/z 221 and 222 values, confirming the structure of the
compound.
;
_diffrn_ambient_temperature     296(2)
_diffrn_radiation_type     CuK\a
_diffrn_radiation_wavelength     1.54178
_diffrn_radiation_source     'fine-focus sealed tube'
_diffrn_radiation_monochromator     graphite
_diffrn_measurement_device_type     'Bruker APEXII'
_diffrn_measurement_method     'phi and \f scans'
_diffrn_detector_area_resol_mean     ?
_diffrn_reflns_number     8441
_diffrn_reflns_av_R_equivalents     0.114
_diffrn_reflns_av_sigmaI/netI     0.2682
_diffrn_reflns_theta_min     6.26
_diffrn_reflns_theta_max     64.20
_diffrn_reflns_theta_full     25.00
_diffrn_measured_fraction_theta_max     0.950
_diffrn_measured_fraction_theta_full     0.947
_diffrn_reflns_limit_h_min     -31
_diffrn_reflns_limit_h_max     33
_diffrn_reflns_limit_k_min     -8
_diffrn_reflns_limit_k_max     8
_diffrn_reflns_limit_l_min     -13
_diffrn_reflns_limit_l_max     13
_diffrn_standards_number     0
_diffrn_standards_interval_count     0
_diffrn_standards_interval_time     0
_diffrn_standards_decay_%     .
_refine_special_details
;
Refinement of <i>F</i>^2^ against ALL reflections. The weighted <i>R</i>-factor
<i>wR</i> and goodness of fit <i>S</i> are based on <i>F</i>^2^, conventional
<i>R</i>-factors <i>R</i> are based on <i>F</i>, with <i>F</i> set to zero for
negative <i>F</i>^2^. The threshold expression of <i>F</i>^2^ >
2\s(<i>F</i>^2^) is used only for calculating <i>R</i>-factors(gt) <i>etc</i>.
and is not relevant to the choice of reflections for refinement.
<i>R</i>-factors based on <i>F</i>^2^ are statistically about twice as large
as those based on <i>F</i>, and <i>R</i>- factors based on ALL data will be
even larger.
;
_reflns_number_total     1968
_reflns_number_gt     1132
_reflns_threshold_expression     I>2\s(I)
_refine_ls_structure_factor_coef     Fsqd
_refine_ls_matrix_type     full
_refine_ls_R_factor_all     0.2464
_refine_ls_R_factor_gt     0.0671
_refine_ls_wR_factor_gt     0.1723
_refine_ls_wR_factor_ref     0.2241
_refine_ls_goodness_of_fit_ref     1.060
_refine_ls_restrained_S_all     1.060
_refine_ls_number_reflns     1968
_refine_ls_number_parameters     168
_refine_ls_number_restraints     1
_refine_ls_hydrogen_treatment     mixed
_refine_ls_weighting_scheme     calc
_refine_ls_weighting_details
         'calc w=1/[\s^2^(Fo^2^)+(0.1328P)^2^+0.0000P] where P=(Fo^2^+2Fc^2^)/3'
_atom_sites_solution_hydrogens     geom
_atom_sites_solution_primary     direct
_atom_sites_solution_secondary     difmap
_refine_ls_shift/su_max     0.000
_refine_ls_shift/su_mean     0.000
_refine_diff_density_max     0.402
_refine_diff_density_min     -0.539
_refine_ls_extinction_method     none
_refine_ls_extinction_coef     ?
loop_
    _atom_type_symbol
    _atom_type_description
    _atom_type_scat_dispersion_real
    _atom_type_scat_dispersion_imag
    _atom_type_scat_source
    'C' 'C' 0.0181 0.0091
                         'International Tables Vol C Tables 4.2.6.8 and 6.1.1.4'
    'H' 'H' 0.0000 0.0000
                         'International Tables Vol C Tables 4.2.6.8 and 6.1.1.4'
    'O' 'O' 0.0492 0.0322
                         'International Tables Vol C Tables 4.2.6.8 and 6.1.1.4'
_computing_data_collection
;
APEX2 (Bruker, 2009)
;
_computing_cell_refinement
;
APEX2 and SAINT-Plus (Bruker, 2009)
;
_computing_data_reduction
;
SAINT-Plus and XPREP (Bruker, 2009)
;
_computing_structure_solution
;
SHELXS97 (Sheldrick, 2008)
;
_computing_structure_refinement
;
SHELXL97 (Sheldrick, 2008)
;
_computing_molecular_graphics
;
Mercury (Macrae <i>et al.</i>,  2008)
;
_computing_publication_material
;
SHELXL97 (Sheldrick, 2008)
;
loop_
    _atom_site_type_symbol
    _atom_site_label
    _atom_site_fract_x
    _atom_site_fract_y
    _atom_site_fract_z
    _atom_site_U_iso_or_equiv
    _atom_site_adp_type
    _atom_site_calc_flag
    _atom_site_refinement_flags
    _atom_site_occupancy
    _atom_site_symmetry_multiplicity
    _atom_site_disorder_assembly
    _atom_site_disorder_group
    O O16 0.74036(8) 0.9708(4) 0.7193(2) 0.0605(10) Uani d . 1 1 . .
    C C7 0.71590(10) 0.9610(4) 0.5264(3) 0.0378(10) Uani d . 1 1 . .
    C C8 0.61898(11) 0.8688(4) 0.4921(3) 0.0391(11) Uani d . 1 1 . .
    C C9 0.65308(11) 0.8957(4) 0.6055(3) 0.0448(11) Uani d . 1 1 . .
    H H9 0.6444 0.8846 0.6689 0.054 Uiso calc R 1 1 . .
    C C10 0.76857(11) 1.0071(4) 0.5752(3) 0.0389(10) Uani d . 1 1 . .
    C C11 0.63322(12) 0.8851(4) 0.3998(3) 0.0458(11) Uani d . 1 1 . .
    H H11 0.6097 0.8646 0.3255 0.055 Uiso calc R 1 1 . .
    C C12 0.92468(12) 1.1583(5) 0.5340(3) 0.0523(12) Uani d . 1 1 . .
    H H12A 0.9449 1.0616 0.5824 0.063 Uiso calc R 1 1 . .
    H H12B 0.9307 1.2693 0.5793 0.063 Uiso calc R 1 1 . .
    C C13 0.70057(11) 0.9401(4) 0.6160(3) 0.0405(11) Uani d . 1 1 . .
    C C14 0.68085(12) 0.9305(4) 0.4142(3) 0.0427(11) Uani d . 1 1 . .
    H H14 0.6897 0.9409 0.3510 0.051 Uiso calc R 1 1 . .
    C C15 0.93746(14) 1.1861(6) 0.4312(4) 0.0680(15) Uani d . 1 1 . .
    H H15A 0.9289 1.0786 0.3839 0.102 Uiso calc R 1 1 . .
    H H15B 0.9725 1.2092 0.4564 0.102 Uiso calc R 1 1 . .
    H H15C 0.9191 1.2884 0.3873 0.102 Uiso calc R 1 1 . .
    C C17 0.79811(11) 1.0380(4) 0.5048(3) 0.0420(11) Uani d . 1 1 . .
    H H17A 0.7819 1.1334 0.4495 0.050 Uiso calc R 1 1 . .
    H H17B 0.7967 0.9275 0.4612 0.050 Uiso calc R 1 1 . .
    C C18 0.85173(12) 1.0893(4) 0.5659(3) 0.0410(11) Uani d . 1 1 . .
    O O1 0.57017(8) 0.8246(4) 0.4691(2) 0.0512(9) Uani d . 1 1 . .
    H H1 0.5667 0.8083 0.5301 0.077 Uiso calc R 1 1 . .
    O O2 0.54997(10) 0.7984(4) 0.6597(2) 0.0639(10) Uani d G 1 1 . .
    H H2A 0.5687 0.7310 0.7144 0.096 Uiso d G 1 1 . .
    H H2B 0.5365 0.8790 0.6866 0.096 Uiso d G 1 1 . .
    O O3 0.87331(9) 1.1106(3) 0.6691(2) 0.0586(9) Uani d . 1 1 . .
    O O4 0.87249(9) 1.1095(3) 0.4913(2) 0.0523(9) Uani d . 1 1 . .
    O O5 0.5000 0.9512(5) 0.2500 0.0598(13) Uani d SD 1 2 . .
    C C6 0.77984(12) 1.0112(5) 0.6912(3) 0.0526(12) Uani d . 1 1 . .
    H H6 0.8114 1.0388 0.7458 0.063 Uiso calc R 1 1 . .
    H H5 0.4849(19) 0.879(5) 0.194(3) 0.104(18) Uiso d D 1 1 . .
loop_
    _atom_site_aniso_label
    _atom_site_aniso_U_11
    _atom_site_aniso_U_22
    _atom_site_aniso_U_33
    _atom_site_aniso_U_12
    _atom_site_aniso_U_13
    _atom_site_aniso_U_23
    O16 0.0473(13) 0.0952(19) 0.0313(16) -0.0166(11) 0.0069(14) -0.0131(13)
    C7 0.0405(15) 0.0324(14) 0.036(2) 0.0010(10) 0.0098(17) 0.0003(14)
    C8 0.0393(15) 0.0418(16) 0.035(2) 0.0035(10) 0.0137(17) 0.0009(15)
    C9 0.0420(16) 0.0557(18) 0.034(2) 0.0000(12) 0.0121(17) -0.0065(16)
    C10 0.0428(15) 0.0362(15) 0.036(2) -0.0021(10) 0.0130(17) -0.0033(15)
    C11 0.0424(16) 0.0578(19) 0.028(2) 0.0010(12) 0.0038(18) 0.0009(16)
    C12 0.0406(17) 0.060(2) 0.054(3) -0.0104(12) 0.0155(19) 0.0029(19)
    C13 0.0419(16) 0.0455(16) 0.029(2) -0.0013(12) 0.0082(17) -0.0069(15)
    C14 0.0474(16) 0.0490(17) 0.029(2) 0.0053(12) 0.0125(17) 0.0032(15)
    C15 0.059(2) 0.088(3) 0.064(3) -0.0184(18) 0.032(2) -0.005(2)
    C17 0.0401(15) 0.0410(16) 0.038(2) -0.0023(11) 0.0077(16) -0.0006(15)
    C18 0.0442(16) 0.0346(15) 0.042(2) -0.0033(11) 0.0148(19) 0.0008(15)
    O1 0.0382(11) 0.0702(15) 0.0411(15) -0.0032(9) 0.0112(12) 0.0030(14)
    O2 0.0591(15) 0.0818(19) 0.0477(17) 0.0184(11) 0.0176(14) 0.0097(15)
    O3 0.0555(14) 0.0800(17) 0.0344(16) -0.0188(11) 0.0114(14) -0.0080(13)
    O4 0.0423(12) 0.0624(14) 0.0454(16) -0.0119(9) 0.0100(13) 0.0003(12)
    O5 0.0500(18) 0.065(2) 0.053(3) 0.000 0.008(2) 0.000
    C6 0.0398(17) 0.079(2) 0.040(2) -0.0127(14) 0.0166(18) -0.017(2)
_geom_special_details
;
All s.u.'s (except the s.u. in the dihedral angle between two l.s. planes) are
estimated using the full covariance matrix. The cell s.u.'s are taken into
account individually in the estimation of s.u.'s in distances, angles and
torsion angles; correlations between s.u.'s in cell parameters are only used
when they are defined by crystal symmetry. An approximate (isotropic)
treatment of cell s.u.'s is used for estimating s.u.'s involving l.s. planes.
;
loop_
    _geom_bond_atom_site_label_1
    _geom_bond_atom_site_label_2
    _geom_bond_site_symmetry_2
    _geom_bond_distance
    _geom_bond_publ_flag
    O16 C6 . 1.364(5) ?
    O16 C13 . 1.381(3) ?
    C7 C13 . 1.375(5) ?
    C7 C14 . 1.399(4) ?
    C7 C10 . 1.454(4) ?
    C8 O1 . 1.377(4) ?
    C8 C11 . 1.385(6) ?
    C8 C9 . 1.397(4) ?
    C9 C13 . 1.379(5) ?
    C9 H9 . 0.9300 ?
    C10 C6 . 1.365(6) ?
    C10 C17 . 1.476(5) ?
    C11 C14 . 1.371(6) ?
    C11 H11 . 0.9300 ?
    C12 O4 . 1.448(4) ?
    C12 C15 . 1.494(6) ?
    C12 H12A . 0.9700 ?
    C12 H12B . 0.9700 ?
    C14 H14 . 0.9300 ?
    C15 H15A . 0.9600 ?
    C15 H15B . 0.9600 ?
    C15 H15C . 0.9600 ?
    C17 C18 . 1.496(4) ?
    C17 H17A . 0.9700 ?
    C17 H17B . 0.9700 ?
    C18 O3 . 1.211(4) ?
    C18 O4 . 1.309(5) ?
    O1 H1 . 0.8200 ?
    O2 H2A . 0.8499 ?
    O2 H2B . 0.8500 ?
    O5 H5 . 0.854(19) ?
    C6 H6 . 0.9300 ?
loop_
    _geom_angle_atom_site_label_1
    _geom_angle_atom_site_label_2
    _geom_angle_atom_site_label_3
    _geom_angle_site_symmetry_1
    _geom_angle_site_symmetry_3
    _geom_angle
    _geom_angle_publ_flag
    C6 O16 C13 . . 106.0(3) ?
    C13 C7 C14 . . 117.7(3) ?
    C13 C7 C10 . . 108.0(3) ?
    C14 C7 C10 . . 134.2(4) ?
    O1 C8 C11 . . 118.1(3) ?
    O1 C8 C9 . . 120.8(4) ?
    C11 C8 C9 . . 121.1(3) ?
    C13 C9 C8 . . 114.7(4) ?
    C13 C9 H9 . . 122.6 ?
    C8 C9 H9 . . 122.6 ?
    C6 C10 C7 . . 103.2(4) ?
    C6 C10 C17 . . 133.3(3) ?
    C7 C10 C17 . . 123.5(3) ?
    C14 C11 C8 . . 122.2(3) ?
    C14 C11 H11 . . 118.9 ?
    C8 C11 H11 . . 118.9 ?
    O4 C12 C15 . . 107.3(3) ?
    O4 C12 H12A . . 110.3 ?
    C15 C12 H12A . . 110.3 ?
    O4 C12 H12B . . 110.3 ?
    C15 C12 H12B . . 110.3 ?
    H12A C12 H12B . . 108.5 ?
    C7 C13 C9 . . 125.9(3) ?
    C7 C13 O16 . . 109.3(3) ?
    C9 C13 O16 . . 124.9(4) ?
    C11 C14 C7 . . 118.4(4) ?
    C11 C14 H14 . . 120.8 ?
    C7 C14 H14 . . 120.8 ?
    C12 C15 H15A . . 109.5 ?
    C12 C15 H15B . . 109.5 ?
    H15A C15 H15B . . 109.5 ?
    C12 C15 H15C . . 109.5 ?
    H15A C15 H15C . . 109.5 ?
    H15B C15 H15C . . 109.5 ?
    C10 C17 C18 . . 118.0(3) ?
    C10 C17 H17A . . 107.8 ?
    C18 C17 H17A . . 107.8 ?
    C10 C17 H17B . . 107.8 ?
    C18 C17 H17B . . 107.8 ?
    H17A C17 H17B . . 107.1 ?
    O3 C18 O4 . . 124.2(3) ?
    O3 C18 C17 . . 125.6(4) ?
    O4 C18 C17 . . 110.2(3) ?
    C8 O1 H1 . . 109.5 ?
    H2A O2 H2B . . 109.5 ?
    C18 O4 C12 . . 118.5(3) ?
    O16 C6 C10 . . 113.5(3) ?
    O16 C6 H6 . . 123.3 ?
    C10 C6 H6 . . 123.3 ?
loop_
    _geom_torsion_atom_site_label_1
    _geom_torsion_atom_site_label_2
    _geom_torsion_atom_site_label_3
    _geom_torsion_atom_site_label_4
    _geom_torsion_site_symmetry_1
    _geom_torsion_site_symmetry_2
    _geom_torsion_site_symmetry_3
    _geom_torsion_site_symmetry_4
    _geom_torsion
    _geom_torsion_publ_flag
    O1 C8 C9 C13 . . . . -179.7(3) ?
    C11 C8 C9 C13 . . . . 0.5(4) ?
    C13 C7 C10 C6 . . . . -0.6(3) ?
    C14 C7 C10 C6 . . . . -178.3(3) ?
    C13 C7 C10 C17 . . . . 179.3(3) ?
    C14 C7 C10 C17 . . . . 1.6(5) ?
    O1 C8 C11 C14 . . . . 179.3(3) ?
    C9 C8 C11 C14 . . . . -0.9(5) ?
    C14 C7 C13 C9 . . . . -1.7(5) ?
    C10 C7 C13 C9 . . . . -179.9(3) ?
    C14 C7 C13 O16 . . . . 178.4(2) ?
    C10 C7 C13 O16 . . . . 0.2(3) ?
    C8 C9 C13 C7 . . . . 0.8(4) ?
    C8 C9 C13 O16 . . . . -179.3(3) ?
    C6 O16 C13 C7 . . . . 0.2(3) ?
    C6 O16 C13 C9 . . . . -179.7(3) ?
    C8 C11 C14 C7 . . . . 0.0(4) ?
    C13 C7 C14 C11 . . . . 1.2(4) ?
    C10 C7 C14 C11 . . . . 178.8(3) ?
    C6 C10 C17 C18 . . . . -1.7(5) ?
    C7 C10 C17 C18 . . . . 178.5(3) ?
    C10 C17 C18 O3 . . . . -1.1(5) ?
    C10 C17 C18 O4 . . . . 179.3(2) ?
    O3 C18 O4 C12 . . . . 0.7(5) ?
    C17 C18 O4 C12 . . . . -179.6(2) ?
    C15 C12 O4 C18 . . . . -175.7(3) ?
    C13 O16 C6 C10 . . . . -0.6(4) ?
    C7 C10 C6 O16 . . . . 0.7(4) ?
    C17 C10 C6 O16 . . . . -179.2(3) ?
loop_
    _geom_hbond_atom_site_label_D
    _geom_hbond_atom_site_label_H
    _geom_hbond_atom_site_label_A
    _geom_hbond_site_symmetry_A
    _geom_hbond_distance_DH
    _geom_hbond_distance_HA
    _geom_hbond_distance_DA
    _geom_hbond_angle_DHA
    O1 H1 O2 1 0.82 1.88 2.692(4) 170
    O2 H2A O3 4_646 0.85 1.96 2.788(4) 164
    O2 H2B O5 6_576 0.85 2.00 2.844(4) 174
    O5 H5 O1 2_655 0.85(4) 2.09(4) 2.870(3) 152(4)
    C17 H17B Cg1 7_565 0.97 2.68 3.485(3) 140
    C17 H17A Cg2 7_555 0.97 2.99 3.889(3) 154
_iucr_refine_instructions_details
;
TITL
CELL  1.54178  29.1912   7.3291  12.5867   90.000  113.074   90.000
ZERR     4.00   0.0058   0.0017   0.0027    0.000    0.013    0.000
LATT   7
SYMM  - X,   Y, 1/2 - Z
SFAC  C    H    O
UNIT  96   120  44
MERG   2
OMIT    -1.00 150.00
dfix 0.85 o5 H5
OMIT     2   0   0
OMIT   -12   0   6
FMAP   2
PLAN   20
ACTA    50
HTAB    2.00000
HTAB O1 O2_$1
HTAB O2 O3_$2
HTAB O2 O5_$3
HTAB O5 O1_$4
EQIV $1    X, Y, Z
EQIV $2   -x+1/2+1,+y-1/2,-z+1/2+1
EQIV $3   x,-y+2,+z+1/2
EQIV $4   -x+1,+y,-z+1/2
BOND
BOND   $H
CONF
L.S.  40
TEMP    23.00
WGHT      0.1328      0.0000
FVAR       0.11083
O16   3    0.740370    0.970827    0.719236    11.00000    0.04738    0.09510 =
         0.03128   -0.01300    0.00659   -0.01667
C7    1    0.715901    0.960945    0.526368    11.00000    0.04036    0.03248 =
         0.03586    0.00033    0.00955    0.00099
C8    1    0.618995    0.868813    0.492079    11.00000    0.03925    0.04195 =
         0.03567    0.00095    0.01356    0.00356
C9    1    0.653087    0.895724    0.605482    11.00000    0.04179    0.05572 =
         0.03407   -0.00636    0.01206   -0.00006
AFIX  43
H9    2    0.644429    0.884599    0.668860    11.00000   -1.20000
AFIX   0
C10   1    0.768570    1.007046    0.575239    11.00000    0.04276    0.03644 =
         0.03560   -0.00343    0.01298   -0.00212
C11   1    0.633205    0.885113    0.399771    11.00000    0.04242    0.05789 =
         0.02793    0.00081    0.00391    0.00111
AFIX  43
H11   2    0.609671    0.864601    0.325509    11.00000   -1.20000
AFIX   0
C12   1    0.924690    1.158283    0.533936    11.00000    0.04073    0.05949 =
         0.05431    0.00283    0.01507   -0.01042
AFIX  23
H12A  2    0.944961    1.061621    0.582366    11.00000   -1.20000
H12B  2    0.930696    1.269326    0.579321    11.00000   -1.20000
AFIX   0
C13   1    0.700574    0.940075    0.615965    11.00000    0.04196    0.04547 =
         0.02885   -0.00706    0.00821   -0.00124
C14   1    0.680865    0.930534    0.414181    11.00000    0.04749    0.04890 =
         0.02953    0.00321    0.01238    0.00526
AFIX  43
H14   2    0.689669    0.940855    0.350975    11.00000   -1.20000
AFIX   0
C15   1    0.937449    1.186156    0.431208    11.00000    0.05896    0.08793 =
         0.06389   -0.00511    0.03184   -0.01833
AFIX 137
H15A  2    0.928980    1.078574    0.383931    11.00000   -1.50000
H15B  2    0.972485    1.209499    0.456402    11.00000   -1.50000
H15C  2    0.919086    1.288314    0.387248    11.00000   -1.50000
AFIX   0
C17   1    0.798105    1.037941    0.504868    11.00000    0.04003    0.04095 =
         0.03797   -0.00066    0.00767   -0.00220
AFIX  23
H17A  2    0.781863    1.133439    0.449535    11.00000   -1.20000
H17B  2    0.796631    0.927484    0.461191    11.00000   -1.20000
AFIX   0
C18   1    0.851744    1.089274    0.565839    11.00000    0.04419    0.03471 =
         0.04223    0.00074    0.01472   -0.00336
O1    3    0.570167    0.824531    0.469132    11.00000    0.03820    0.07030 =
         0.04111    0.00310    0.01107   -0.00318
AFIX 147
H1    2    0.566754    0.808184    0.530066    11.00000   -1.50000
AFIX   6
O2    3    0.549974    0.798363    0.659665    11.00000    0.05926    0.08178 =
         0.04776    0.00974    0.01734    0.01839
H2A   2    0.568831    0.731294    0.714423    11.00000   -1.50000
H2B   2    0.536410    0.878750    0.686471    11.00000   -1.50000
AFIX   0
O3    3    0.873306    1.110591    0.669084    11.00000    0.05557    0.07994 =
         0.03441   -0.00792    0.01118   -0.01881
O4    3    0.872486    1.109455    0.491376    11.00000    0.04243    0.06242 =
         0.04548    0.00037    0.00991   -0.01196
O5    3    0.500000    0.951245    0.250000    10.50000    0.04999    0.06498 =
         0.05342    0.00000    0.00837    0.00000
C6    1    0.779846    1.011181    0.691189    11.00000    0.03997    0.07921 =
         0.03981   -0.01663    0.01645   -0.01283
AFIX  43
H6    2    0.811388    1.038833    0.745759    11.00000   -1.20000
AFIX   0
H5    2    0.484988    0.879511    0.193427    11.00000    0.10117
HKLF 4
REM
REM R1 =  0.0674 for   1132 Fo > 4sig(Fo)  and  0.2464 for all   1968 data
REM    168 parameters refined using      1 restraints
REM Highest difference peak  0.401,  deepest hole -0.540,  1-sigma level  0.128
END
;
