# Supplementary material for: Crystal structure of ethyl (6-hy­droxy-1-benzo­furan-3-yl)acetate sesquihydrate
Source: Acta Crystallogr Sect E Struct Rep Online. 2014 Nov 21;70(Pt 12):541–3. doi: 10.1107/S1600536814024349 (PMC4257409; doi:10.1107/S1600536814024349)
Supplement: Supplementary file 2 [file e-70-00541-Isup2.hkl]

#
# h,k,l, Fc-squared, Fo-squared, sigma(Fo-squared) and status flag
#
data_I
_shelx_title ' '
_shelx_refln_list_code          4
_shelx_F_calc_maximum      321.68
_exptl_crystal_F_000      1048.00
_reflns_d_resolution_high  0.8563
 
loop_
 _symmetry_equiv_pos_as_xyz
 'x, y, z'
 '-x, y, -z+1/2'
 'x+1/2, y+1/2, z'
 '-x+1/2, y+1/2, -z+1/2'
 '-x, -y, -z'
 'x, -y, z-1/2'
 '-x+1/2, -y+1/2, -z'
 'x+1/2, -y+1/2, z-1/2'
 
_cell_length_a    29.1912
_cell_length_b     7.3291
_cell_length_c    12.5867
_cell_angle_alpha  90.000
_cell_angle_beta  113.074
_cell_angle_gamma  90.000
 
_shelx_F_squared_multiplier     1.000
 
loop_
 _refln_index_h
 _refln_index_k
 _refln_index_l
 _refln_F_squared_calc
 _refln_F_squared_meas
 _refln_F_squared_sigma
 _refln_observed_status
   4   0   0     4379.78     4046.58    475.65 o
   6   0   0     8746.70     8821.38    462.64 o
   8   0   0       31.36       25.98     12.26 o
  16   0   0     9925.46    10707.27    357.73 o
  18   0   0       12.42       -0.02     18.31 o
  20   0   0      840.66      994.70     55.63 o
  22   0   0       56.26       89.13     13.62 o
  24   0   0      173.98      205.84     27.38 o
  26   0   0      192.52      154.77     35.94 o
  28   0   0        6.11       -0.31     12.16 o
  30   0   0       18.06       34.44     16.33 o
   1   1   0      903.61      648.26     44.76 o
   3   1   0      743.56      721.89     25.66 o
   5   1   0     4913.88     5267.96    225.99 o
   7   1   0      250.63      185.93     15.99 o
   9   1   0      986.57     1038.87     57.81 o
  11   1   0     3989.00     4265.77    322.25 o
  13   1   0       94.26       91.12     15.33 o
  15   1   0      195.31      208.93     11.55 o
  17   1   0      321.61      339.06     13.10 o
  19   1   0      198.57      181.47     11.16 o
  21   1   0      372.84      438.03     18.41 o
  23   1   0      101.35      119.63     10.04 o
  25   1   0       30.18       47.77      8.59 o
  27   1   0        9.33       15.30      8.04 o
  29   1   0      151.04      152.25     12.94 o
  31   1   0      123.23       90.60     21.97 o
   0   2   0    29901.70    29125.71   1541.26 o
   2   2   0    72072.86    58073.68   1920.85 o
   4   2   0    11009.66    12185.98    458.89 o
   6   2   0     3007.10     2961.32    164.77 o
   8   2   0     9693.82     9793.94   1098.18 o
  10   2   0     4443.83     4926.55    452.46 o
  12   2   0      574.35      696.54     41.02 o
  14   2   0       69.52       89.66     10.44 o
  16   2   0      277.33      243.07     26.75 o
  18   2   0        0.94        3.79      3.97 o
  20   2   0       65.17       66.94      6.51 o
  22   2   0      130.49      159.38     11.33 o
  24   2   0       11.93       20.91      6.36 o
  26   2   0       19.99       18.20      7.31 o
  28   2   0       23.16       23.60      7.43 o
  30   2   0        1.05       -5.69     11.39 o
   1   3   0      557.20      590.64     57.83 o
   3   3   0       10.16        2.62     10.58 o
   5   3   0       71.38       80.00      7.29 o
   7   3   0     1142.09     1171.01    139.97 o
   9   3   0      267.99      271.02     18.47 o
  11   3   0      562.24      586.74     23.27 o
  13   3   0       58.02       58.21      7.40 o
  15   3   0       89.38       85.45      7.43 o
  17   3   0        5.65        4.56      5.19 o
  19   3   0      267.52      258.44     13.30 o
  21   3   0       35.45       49.06      8.67 o
  23   3   0       66.89       61.60      7.60 o
  25   3   0        5.40        4.97      5.67 o
  27   3   0       46.51       32.58      8.03 o
  29   3   0       86.87       85.82     14.26 o
   0   4   0     2231.24     2078.07     95.21 o
   2   4   0     2421.26     2446.74     65.42 o
   4   4   0    22163.33    19818.97    523.73 o
   6   4   0     1673.42     1568.57     46.86 o
   8   4   0     2030.68     1799.75     48.54 o
  10   4   0      752.24      775.04     27.98 o
  12   4   0      553.94      575.36     24.38 o
  14   4   0      217.69      214.63     13.02 o
  16   4   0     1334.74     1374.13     47.24 o
  18   4   0      377.13      407.56     27.42 o
  20   4   0      281.87      298.93     15.05 o
  22   4   0       99.17       96.94      8.30 o
  24   4   0       91.56       79.12      8.28 o
  26   4   0        2.15        5.97      7.00 o
   1   5   0      298.74      288.85     14.74 o
   3   5   0      216.32      223.94     12.81 o
   5   5   0      991.05      971.87     35.77 o
   7   5   0      131.62      167.55     11.25 o
   9   5   0       77.56      106.57      9.64 o
  11   5   0      264.64      241.47     14.29 o
  13   5   0       57.45       50.70      8.58 o
  15   5   0      169.67      160.15     14.31 o
  17   5   0       25.10       26.40      6.97 o
  19   5   0        0.92       -3.13      6.25 o
  21   5   0        0.01       -1.91      5.11 o
  23   5   0       18.93       21.10      6.02 o
  25   5   0       12.73        4.07     13.83 o
   0   6   0        0.36       20.49     10.94 o
   2   6   0       50.60       54.34      9.63 o
   4   6   0     1001.49      997.60     37.78 o
   6   6   0     2249.09     2184.86     72.51 o
   8   6   0      216.79      218.62     15.38 o
  10   6   0        2.85       -1.59      7.23 o
  12   6   0       94.17       88.40     15.06 o
  14   6   0       88.40       84.65     10.67 o
  16   6   0        0.80        4.28      7.27 o
  18   6   0      145.54      119.66     11.72 o
  20   6   0      201.71      173.24     12.23 o
  22   6   0        1.77       11.39     13.02 o
   1   7   0       21.32       15.27      8.51 o
   3   7   0        3.49       15.74      8.85 o
   5   7   0      486.07      499.02     25.81 o
   7   7   0      415.71      426.60     25.76 o
   9   7   0        0.47       -1.21      7.83 o
  11   7   0        4.06        7.07      8.37 o
  13   7   0       16.30       12.96      9.41 o
  15   7   0        1.42       -3.69      7.38 o
  17   7   0        3.92       11.11      6.37 o
   0   8   0        0.15        2.12     14.69 o
   2   8   0       13.52        5.66      7.86 o
   4   8   0      108.13       88.09     14.42 o
   6   8   0       14.12        3.27      7.77 o
   8   8   0      664.73      568.91     32.05 o
  10   8   0       80.03       78.89     14.35 o
 -31   1   1       17.52       26.46      9.71 o
 -29   1   1      263.87      251.45     15.13 o
 -27   1   1       23.71       37.84      8.19 o
 -25   1   1      205.90      213.13     14.65 o
 -23   1   1        0.53       -2.08      6.33 o
 -21   1   1        0.56        5.64      5.61 o
 -19   1   1       54.26       74.43      8.58 o
 -17   1   1      133.06      131.37     21.69 o
 -15   1   1      158.31      191.80     50.89 o
 -13   1   1      372.77      176.77     73.24 o
 -11   1   1     3361.78     1998.61    222.97 o
  -9   1   1      205.92      183.30     19.12 o
  -7   1   1     1543.72     1558.88     73.42 o
  -5   1   1       86.41       99.06      7.53 o
  -3   1   1      206.42      233.28     17.66 o
  -1   1   1      517.08      462.73     24.86 o
   1   1   1     4419.85     4280.49    152.82 o
   3   1   1      918.88      978.85     37.53 o
   5   1   1       23.84       28.02      2.68 o
   7   1   1      589.13      797.80     45.17 o
   9   1   1     1328.54     1547.76     85.16 o
  11   1   1     2814.86     2975.03    160.25 o
  13   1   1       66.74       53.41      7.53 o
  15   1   1      345.63      363.28     13.59 o
  17   1   1      308.80      327.49     13.01 o
  19   1   1      143.38      127.62      9.53 o
  21   1   1      323.24      352.94     15.37 o
  23   1   1        0.18        1.93      6.08 o
  25   1   1       16.02       24.50      7.00 o
  27   1   1       20.68       13.45      8.20 o
  29   1   1        1.57       -3.72      8.73 o
 -30   2   1        8.30        6.50      7.30 o
 -28   2   1       48.78       28.29      7.73 o
 -26   2   1       10.48        9.94      6.80 o
 -24   2   1       60.25       55.06      8.52 o
 -22   2   1        0.12        7.04      5.10 o
 -20   2   1      499.38      532.99     20.04 o
 -18   2   1     1594.55     1933.05     59.99 o
 -16   2   1     4682.83     5287.00    165.77 o
 -14   2   1     2703.16     3327.71    165.30 o
 -12   2   1     6802.44     8345.31    476.05 o
 -10   2   1     4925.20     6156.16    523.25 o
  -8   2   1     4022.65     4360.78    333.24 o
  -6   2   1       21.48       19.78      3.22 o
  -4   2   1     3769.51     3728.22    145.22 o
  -2   2   1   103479.92    77771.88   2350.21 o
   0   2   1     1276.74     1298.69     46.37 o
   2   2   1    80348.03    68946.30   2286.30 o
   4   2   1     4417.89     4621.11    156.85 o
   6   2   1     3448.27     3667.20    143.24 o
   8   2   1     2345.26     2547.66    121.31 o
  10   2   1        5.88       -0.96      4.00 o
  12   2   1     3191.14     3137.16     89.10 o
  14   2   1     5430.08     5812.00    167.66 o
  16   2   1      203.74      230.77     16.00 o
  18   2   1     1880.93     2199.49     63.65 o
  20   2   1     1354.19     1424.52     62.24 o
  22   2   1      913.08      919.23     34.10 o
  24   2   1      234.82      240.38     15.79 o
  26   2   1        3.94       10.97      5.78 o
  28   2   1        7.47        2.32      7.09 o
 -29   3   1       77.32       67.00      9.65 o
 -27   3   1       13.45        5.60      6.76 o
 -25   3   1      133.52      164.42     14.81 o
 -23   3   1      436.68      419.56     20.00 o
 -21   3   1      118.37      120.25     10.12 o
 -19   3   1       70.98       59.26      7.64 o
 -17   3   1       73.33       91.50      8.43 o
 -15   3   1       19.72       24.14      5.54 o
 -13   3   1      181.69      142.09     18.85 o
 -11   3   1     1257.17     1320.41     53.34 o
  -9   3   1     2500.65     2554.96    156.76 o
  -7   3   1      599.36      698.21    100.91 o
  -5   3   1       42.10       56.46      9.36 o
  -3   3   1      380.48      421.40     22.38 o
  -1   3   1      430.42      434.63     48.50 o
   1   3   1      139.95      161.13     44.76 o
   3   3   1     9609.17     9153.27    725.88 o
   5   3   1      146.32      192.86     55.34 o
   7   3   1      411.14      385.57     26.33 o
   9   3   1      244.69      229.40     12.83 o
  11   3   1      475.32      469.89     19.16 o
  13   3   1      955.47      835.53     25.26 o
  15   3   1        5.97        6.05      4.73 o
  17   3   1      406.19      400.83     16.04 o
  19   3   1        0.82       -2.20      4.41 o
  21   3   1       13.75       25.84      6.07 o
  23   3   1      260.70      277.37     17.61 o
  25   3   1       40.91       37.23      6.76 o
  27   3   1      106.12      102.66     12.06 o
 -28   4   1        0.11       -1.38      7.67 o
 -26   4   1       49.86       40.39      8.71 o
 -24   4   1        1.95        7.83      5.70 o
 -22   4   1      475.68      484.37     20.60 o
 -20   4   1      103.82      110.02     10.08 o
 -18   4   1        0.49       -0.03      5.88 o
 -16   4   1      336.27      373.45     20.38 o
 -14   4   1       14.43       16.01      5.91 o
 -12   4   1      145.49      188.42     19.16 o
 -10   4   1     1755.52     1828.00     67.01 o
  -8   4   1       46.65       49.90      7.36 o
  -6   4   1      284.16      263.43     13.73 o
  -4   4   1    13337.15    12154.45    345.85 o
  -2   4   1     3745.84     3555.64     98.66 o
   0   4   1      676.38      663.73     21.24 o
   2   4   1      132.22      131.81      7.99 o
   4   4   1    10372.71     9580.11    256.48 o
   6   4   1      788.28      613.62     20.79 o
   8   4   1        3.38       -2.06      4.12 o
  10   4   1     2014.50     2061.30     59.27 o
  12   4   1      893.88      882.71     31.75 o
  14   4   1       37.25       41.26      6.19 o
  16   4   1       19.43       26.88      6.12 o
  18   4   1     1533.68     1644.41     52.54 o
  20   4   1       28.44       30.68      6.12 o
  22   4   1      222.75      237.83     14.53 o
  24   4   1       55.42       66.61      7.84 o
  26   4   1       37.32       21.27      8.35 o
 -25   5   1       19.10       23.37      7.92 o
 -23   5   1      142.15      150.51      9.80 o
 -21   5   1      117.61      110.96      8.90 o
 -19   5   1        0.23        2.41      6.10 o
 -17   5   1       11.60        9.53      6.26 o
 -15   5   1      122.28      132.67     13.42 o
 -13   5   1       12.09       -0.44      6.71 o
 -11   5   1      359.42      405.57     21.01 o
  -9   5   1      345.62      409.92     21.41 o
  -7   5   1     1171.13     1190.41     46.06 o
  -5   5   1       19.62       22.90      7.40 o
  -3   5   1       32.39       26.67      6.31 o
  -1   5   1      111.45      106.15     22.22 o
   1   5   1       28.43       33.88      6.67 o
   3   5   1      842.04      825.61     27.12 o
   5   5   1       85.50       86.03      8.33 o
   7   5   1       60.34       63.16      8.09 o
   9   5   1       29.75       27.53      6.65 o
  11   5   1      232.23      168.84     30.49 o
  13   5   1        3.60       -1.78      7.24 o
  15   5   1        0.57        8.29      6.07 o
  17   5   1       26.58       21.21      7.74 o
  19   5   1        6.81        6.35      5.59 o
  21   5   1       81.12       89.86      8.15 o
  23   5   1       12.01        8.07      7.54 o
 -22   6   1       79.22       58.33      9.48 o
 -20   6   1       15.81       22.22      6.19 o
 -18   6   1       55.39       49.11      8.20 o
 -16   6   1       32.80       33.52      8.80 o
 -14   6   1       35.92       32.59      9.08 o
 -12   6   1      360.05      310.07     35.35 o
 -10   6   1       17.10       19.57      8.13 o
  -8   6   1      666.99      672.46     34.17 o
  -6   6   1     4984.13     4717.53    163.23 o
  -4   6   1       53.77       76.51     10.08 o
  -2   6   1       60.69       66.62      9.63 o
   0   6   1      230.90      252.57     14.80 o
   2   6   1      228.77      271.86     15.46 o
   4   6   1      285.42      315.76     18.21 o
   6   6   1     2026.97     2093.09     70.29 o
   8   6   1      437.58      462.94     22.09 o
  10   6   1      551.69      524.80     33.71 o
  12   6   1      122.22      116.54     11.95 o
  14   6   1        0.37        1.68      7.40 o
  16   6   1       93.60      115.78     17.21 o
  18   6   1      386.07      381.04     26.27 o
  20   6   1       35.60       30.53      6.46 o
 -17   7   1        5.86       14.78      8.13 o
 -15   7   1       34.91       22.89      9.66 o
 -13   7   1       19.04       19.42      8.13 o
 -11   7   1       26.66       19.62      8.61 o
  -9   7   1        7.48       -4.21      8.63 o
  -7   7   1      125.17      135.41     14.41 o
  -5   7   1        7.74        9.85      8.94 o
  -3   7   1        2.94       -1.77      8.14 o
  -1   7   1       74.53       74.73     10.41 o
   1   7   1        0.25       -3.87      7.75 o
   3   7   1        0.63       -4.03      8.06 o
   5   7   1       23.27       22.99      8.80 o
   7   7   1      208.08      169.60     66.99 o
   9   7   1       32.62       30.13     44.64 o
  11   7   1       11.34        1.86      7.30 o
  13   7   1       76.19       70.45     12.22 o
  15   7   1        0.79        2.83      5.44 o
 -10   8   1        0.63       -4.49      8.98 o
  -8   8   1      564.20      510.25     33.13 o
  -6   8   1      384.14      331.12     20.76 o
  -4   8   1       10.64        9.54      9.23 o
  -2   8   1        5.31       -3.80      8.74 o
   0   8   1        0.56        3.44      7.69 o
   2   8   1       41.66       35.70      8.55 o
   4   8   1       11.28        5.29      9.40 o
   6   8   1      381.90      340.08     22.67 o
   8   8   1      301.51      277.65     22.40 o
 -32   0   2      111.07       79.88     23.19 o
 -30   0   2       10.50        6.69     11.76 o
 -28   0   2        0.73       -5.72     11.44 o
 -26   0   2      927.20      861.52     99.23 o
 -24   0   2      355.52      401.76    179.12 o
 -22   0   2       29.95       47.60    137.00 o
 -20   0   2      592.50      397.19    268.14 o
 -18   0   2     8121.57     4989.96   1249.99 o
 -16   0   2       80.02      175.04     61.74 o
 -14   0   2     6450.18     2123.12    245.76 o
 -12   0   2     4165.09     1372.01    167.64 o
 -10   0   2     1162.59      353.18     67.54 o
  -4   0   2    11182.78    11085.97    827.60 o
  -2   0   2     6126.91     5743.58    432.92 o
   0   0   2    52740.41    43132.95   2250.18 o
   2   0   2     2327.61     1525.82    116.37 o
   4   0   2    43493.35    39171.75   2045.91 o
   6   0   2    19494.98    21386.64   1582.78 o
   8   0   2    11794.63    15595.44    848.70 o
  10   0   2     2535.29     2648.00    203.44 o
  12   0   2     2251.11     2684.41    103.74 o
  14   0   2     5750.27     6072.73    205.96 o
  16   0   2      728.91      859.24     34.89 o
  18   0   2     1473.62     1687.13     63.37 o
  20   0   2     3191.64     3304.72    117.80 o
  22   0   2     3310.95     3277.25    116.53 o
  24   0   2      125.76      107.20     14.77 o
  26   0   2       94.21       90.79     18.71 o
  28   0   2       36.18       34.57     16.66 o
 -31   1   2        1.98        7.43      8.44 o
 -29   1   2      255.66      299.42     17.37 o
 -27   1   2     1583.48     1747.63     57.31 o
 -25   1   2     1525.01     1622.13     53.61 o
 -23   1   2      341.25      382.93     20.43 o
 -21   1   2     1042.49     1267.78    129.53 o
 -19   1   2        0.05      718.14    569.56 o
 -17   1   2     1677.78     2314.68    179.32 o
 -15   1   2     1049.22      127.37     69.61 o
 -11   1   2       65.53       39.06     37.84 o
  -9   1   2     1691.45     1735.89    104.93 o
  -7   1   2     3309.84     4524.18    540.75 o
  -5   1   2        2.89       12.88     10.90 o
  -3   1   2    11455.29    10816.22    667.70 o
  -1   1   2     8037.21     7620.00    256.63 o
   1   1   2    28712.49    27909.81   1029.32 o
   3   1   2      781.77      805.31     31.43 o
   5   1   2     3357.84     3961.70    171.02 o
   7   1   2       72.88      141.04     27.37 o
   9   1   2     2980.00     3325.22    178.67 o
  11   1   2       89.82       95.10     19.23 o
  13   1   2       13.09       14.69      3.28 o
  15   1   2     1137.34     1139.75     34.59 o
  17   1   2      132.17      142.19      8.91 o
  19   1   2      422.01      412.27     17.57 o
  21   1   2     2654.88     2735.16     77.80 o
  23   1   2      569.81      600.95     27.95 o
  25   1   2      277.64      254.96     15.09 o
  27   1   2        1.14        8.72      9.15 o
 -30   2   2        5.45       10.15      7.12 o
 -28   2   2      431.54      501.89     24.12 o
 -26   2   2        0.77        4.04      6.50 o
 -24   2   2      381.98      447.39     21.40 o
 -22   2   2       23.40       24.91      6.27 o
 -20   2   2      450.08      537.81     27.46 o
 -18   2   2      106.32      122.51     27.46 o
 -16   2   2       36.64       44.09     26.30 o
 -14   2   2        1.01       -5.89     18.01 o
 -12   2   2     2207.49     2729.38    268.54 o
 -10   2   2       21.36       27.70      8.60 o
  -8   2   2     2460.01     2770.34    132.16 o
  -6   2   2      536.83      521.50     32.04 o
  -4   2   2     2307.63     2535.30    153.12 o
  -2   2   2     9897.07    10295.35    450.65 o
   0   2   2      383.44      313.27     16.46 o
   2   2   2      209.38      243.40     14.32 o
   4   2   2       46.81       41.68      5.03 o
   6   2   2     6175.85     5957.25    228.84 o
   8   2   2       61.83       68.20      9.17 o
  10   2   2     1036.99     1048.24     30.97 o
  12   2   2     5945.78     5912.80    170.53 o
  14   2   2      153.31      158.39      8.81 o
  16   2   2     2928.89     3174.07     88.81 o
  18   2   2       22.48       35.29      5.80 o
  20   2   2       53.98       48.97      6.75 o
  22   2   2       31.02       33.34      6.45 o
  24   2   2      330.07      353.15     18.21 o
  26   2   2      155.11      148.31     10.86 o
  28   2   2        1.39       13.60     12.02 o
 -29   3   2      345.35      372.68     23.84 o
 -27   3   2        1.89       10.45      6.87 o
 -25   3   2     1061.86     1240.54     45.59 o
 -23   3   2      759.10      715.17     34.76 o
 -21   3   2      196.61      236.25     17.35 o
 -19   3   2     1190.17     1339.48     47.45 o
 -17   3   2      462.94      479.44     39.43 o
 -15   3   2      146.74      185.89     15.58 o
 -13   3   2      436.46      516.84     27.70 o
 -11   3   2        8.42        3.30      6.67 o
  -9   3   2      919.89      961.87    129.39 o
  -7   3   2     2315.92     2419.33    238.43 o
  -5   3   2     2235.72     2207.78     92.53 o
  -3   3   2     2439.25     2452.92    113.58 o
  -1   3   2     1402.58     1530.67     61.53 o
   1   3   2     2524.99     2814.83    127.99 o
   3   3   2     2634.83     2877.69    131.77 o
   5   3   2     1070.51     1086.18     48.53 o
   7   3   2      457.36      468.82     18.20 o
   9   3   2      210.14      202.80      9.97 o
  11   3   2      206.77      198.40     10.00 o
  13   3   2        0.26       -2.09      4.18 o
  15   3   2      177.67      185.30     10.16 o
  17   3   2      494.36      558.01     20.12 o
  19   3   2        0.05       -2.48      4.95 o
  21   3   2       46.08       43.79      7.25 o
  23   3   2      405.58      401.46     18.84 o
  25   3   2      212.24      235.53     15.92 o
  27   3   2      105.27       89.51     24.41 o
 -28   4   2       86.09       76.21      9.71 o
 -26   4   2        0.38       -0.04      6.72 o
 -24   4   2        0.77       -1.80      6.85 o
 -22   4   2       55.52       52.59      6.96 o
 -20   4   2       15.26       12.67      6.64 o
 -18   4   2      128.67      130.67     12.61 o
 -16   4   2      114.73      115.83     16.49 o
 -14   4   2     1380.73     1528.03     73.72 o
 -12   4   2       31.76       34.03     13.04 o
 -10   4   2      883.19      851.20     39.39 o
  -8   4   2      204.66      214.14     13.77 o
  -6   4   2      337.57      308.92     78.91 o
  -4   4   2     2850.54     2842.73     86.01 o
  -2   4   2      396.86      327.30     13.65 o
   0   4   2     3206.77     3185.16     83.34 o
   2   4   2     1622.86     1596.37     44.43 o
   4   4   2      211.95      277.88     12.88 o
   6   4   2     1228.25     1199.57     35.52 o
   8   4   2     1443.52     1420.87     39.77 o
  10   4   2      147.60      150.30      9.98 o
  12   4   2       22.09       19.74      5.73 o
  14   4   2      397.27      434.48     18.07 o
  16   4   2      784.63      848.40     35.00 o
  18   4   2      152.79      173.76     11.06 o
  20   4   2      357.77      356.07     19.59 o
  22   4   2       77.19       87.49      9.14 o
  24   4   2       67.15       94.70     29.47 o
 -25   5   2        0.12        5.09      7.02 o
 -23   5   2      327.62      364.94     19.32 o
 -21   5   2      984.13     1071.34     42.16 o
 -19   5   2      158.02      154.43     11.42 o
 -17   5   2      519.12      518.44     27.77 o
 -15   5   2        5.96        4.89      6.93 o
 -13   5   2      132.92      120.26     11.27 o
 -11   5   2       95.90      134.63     13.92 o
  -9   5   2       12.44       14.72      7.19 o
  -7   5   2        0.36        6.30      7.97 o
  -5   5   2      717.93      829.35     31.39 o
  -3   5   2      668.53      727.38     52.10 o
  -1   5   2       68.49       77.13      8.98 o
   1   5   2       52.16       56.57      7.00 o
   3   5   2      292.90      354.51     15.95 o
   5   5   2     1230.91     1201.43     39.57 o
   7   5   2       86.83       82.70      8.31 o
   9   5   2        0.50       -2.77      5.54 o
  11   5   2       85.57       89.50      9.27 o
  13   5   2       26.66       33.31      6.88 o
  15   5   2      472.79      480.24     21.48 o
  17   5   2       43.61       57.34      7.62 o
  19   5   2        4.47        0.93      5.28 o
  21   5   2       63.56       66.08      8.33 o
 -22   6   2       20.10       17.25      5.87 o
 -20   6   2       93.13      120.21      9.72 o
 -18   6   2       21.88       29.58      7.34 o
 -16   6   2       17.10       17.49      7.99 o
 -14   6   2       17.17        1.39      8.27 o
 -12   6   2      190.20      237.76     21.08 o
 -10   6   2        0.00       -1.40      8.57 o
  -8   6   2       25.64       12.76      8.66 o
  -6   6   2     1196.43     1237.64     55.26 o
  -4   6   2       76.18       62.01      9.84 o
  -2   6   2      357.69      405.57     18.99 o
   0   6   2       14.75      868.29    938.27 o
   2   6   2      106.52      121.13     17.56 o
   4   6   2       25.67       22.12      7.74 o
   6   6   2       51.40       61.42     10.75 o
   8   6   2      693.82      688.36     26.09 o
  10   6   2       75.50       72.33      8.79 o
  12   6   2        7.56        9.22      6.63 o
  14   6   2      185.61      199.25     14.07 o
  16   6   2      104.98      136.93     14.14 o
  18   6   2        6.61       12.49      5.96 o
  20   6   2       17.78       14.65      9.77 o
 -19   7   2      382.70      315.74     36.62 o
 -17   7   2        0.01        0.67      7.76 o
 -15   7   2       20.06       15.33      8.98 o
 -13   7   2        4.64        5.82      8.25 o
 -11   7   2       82.84       84.96     22.20 o
  -9   7   2        0.01        7.30      8.95 o
  -7   7   2       34.69       26.18      9.69 o
  -5   7   2        0.76       -4.36      8.71 o
  -3   7   2       83.68       96.54     12.14 o
  -1   7   2       64.72       65.32      9.82 o
   1   7   2        7.72        8.48      7.75 o
   3   7   2       62.36       61.89     22.88 o
   5   7   2      114.29      119.03     67.22 o
   7   7   2      209.98      183.02     14.33 o
   9   7   2       40.43       49.67     51.19 o
  11   7   2        2.91       -5.24    117.94 o
  13   7   2      175.30      108.69    439.92 o
  15   7   2       27.05       14.13     12.78 o
 -10   8   2      191.56      192.39     21.30 o
  -8   8   2      516.42      487.55     29.83 o
  -6   8   2       22.93       14.48      8.54 o
  -4   8   2       10.86        5.37      8.64 o
  -2   8   2        2.03       -0.96      8.45 o
   0   8   2        0.10        2.68      8.15 o
   2   8   2       54.52       51.90      8.71 o
   4   8   2       27.35        9.10     10.73 o
   6   8   2       27.75       39.12     12.86 o
 -33   1   3       35.63       21.16     23.60 o
 -31   1   3       27.41       36.19      9.70 o
 -29   1   3      115.11      116.54     11.53 o
 -27   1   3      233.68      269.32     24.39 o
 -25   1   3      777.92      756.66    102.36 o
 -23   1   3      134.69      146.14     26.88 o
 -21   1   3      418.59      585.94     31.33 o
 -19   1   3       31.38        8.42     49.72 o
 -17   1   3     2812.98     3151.19    361.68 o
 -15   1   3      852.97      121.70    309.66 o
 -13   1   3        1.69        6.76     23.85 o
 -11   1   3       23.29       15.50     16.79 o
  -9   1   3     1524.00     1512.80    144.85 o
  -7   1   3    10249.22    10303.93    790.17 o
  -5   1   3     4746.12     5270.00    295.76 o
  -3   1   3       62.64       47.30      6.92 o
  -1   1   3        6.13        3.08      1.92 o
   1   1   3     2703.18     2811.03    121.68 o
   3   1   3      377.36      432.06     21.14 o
   5   1   3       43.91       38.48      7.43 o
   7   1   3      459.91      559.47     33.66 o
   9   1   3      139.44      104.84     16.13 o
  11   1   3      238.93      276.36     15.68 o
  13   1   3      426.06      465.87     16.26 o
  15   1   3       49.66       50.69      6.26 o
  17   1   3      257.46      249.20     13.51 o
  19   1   3     1940.47     1954.77     61.47 o
  21   1   3       11.51       14.06      5.95 o
  23   1   3      170.57      191.28     19.15 o
  25   1   3        0.63        1.43      6.77 o
  27   1   3        3.51       12.78     10.16 o
 -32   2   3       34.08       22.38     19.94 o
 -30   2   3       11.55       10.92      7.00 o
 -28   2   3      282.32      289.66     17.26 o
 -26   2   3      113.66      119.64     11.33 o
 -24   2   3      491.74      598.77     33.08 o
 -22   2   3      248.56      297.57     19.27 o
 -20   2   3       16.08       22.43     24.89 o
 -18   2   3        0.10        0.40     90.38 o
 -16   2   3     2036.53      774.85    235.78 o
 -14   2   3      194.15      351.02    131.55 o
 -12   2   3       17.47       39.87     34.99 o
 -10   2   3     2400.35     2085.37    151.79 o
  -8   2   3     2159.44     2272.46    138.33 o
  -6   2   3      777.71      839.81     99.28 o
  -4   2   3       92.51      128.58     15.46 o
  -2   2   3      292.79      302.98     16.33 o
   0   2   3      978.17     1042.09     46.23 o
   2   2   3     2362.51     2375.61    126.88 o
   4   2   3     3995.55     3641.98    183.59 o
   6   2   3      152.14      159.39     12.88 o
   8   2   3     1809.20     1684.00     48.16 o
  10   2   3       79.50      102.71      5.60 o
  12   2   3      412.33      486.65     19.48 o
  14   2   3        9.95        8.68      4.03 o
  16   2   3        9.82        5.77      4.40 o
  18   2   3     1534.86     1536.18     57.39 o
  20   2   3     1036.58     1108.54     35.72 o
  22   2   3      556.53      564.59     22.26 o
  24   2   3       74.28       62.70      8.50 o
  26   2   3        7.06       19.66      9.28 o
 -31   3   3      122.63      126.95     29.30 o
 -29   3   3      108.63      119.69     11.94 o
 -27   3   3       83.94       97.13     10.74 o
 -25   3   3       16.59       10.93      6.98 o
 -23   3   3      678.10      691.14     31.53 o
 -21   3   3      192.30      186.22     15.02 o
 -19   3   3      268.50      312.26     39.35 o
 -17   3   3       30.80       21.77      8.83 o
 -15   3   3     1123.61     1076.52    148.75 o
 -13   3   3     2155.98      356.43    856.08 o
 -11   3   3      192.48      106.05     48.64 o
  -9   3   3       93.32      143.11     24.58 o
  -7   3   3      136.22      178.12     20.82 o
  -5   3   3       39.57       76.84     23.19 o
  -3   3   3      234.18      289.51     23.53 o
  -1   3   3     2240.39     2189.87    100.57 o
   1   3   3        1.18        2.70      3.20 o
   3   3   3      373.35      328.16     14.74 o
   5   3   3     1961.90     1986.47     54.25 o
   7   3   3       14.21       24.80      5.16 o
   9   3   3       18.90       25.17      4.89 o
  11   3   3       90.83       95.86      7.79 o
  13   3   3      688.05      736.47     23.83 o
  15   3   3        0.72        3.67      4.40 o
  17   3   3     2126.17     2078.99     69.62 o
  19   3   3     2253.66     2235.52     74.90 o
  21   3   3      113.39       99.03      9.52 o
  23   3   3      137.33      175.58     13.02 o
  25   3   3      119.21       89.51     10.30 o
 -28   4   3        0.25        5.20      6.46 o
 -26   4   3       12.74        4.73      6.99 o
 -24   4   3       18.64       19.88      7.64 o
 -22   4   3      173.07      186.31     15.63 o
 -20   4   3        8.14        4.88      6.28 o
 -18   4   3      997.44     1151.46     58.62 o
 -16   4   3       13.00       10.64      7.66 o
 -14   4   3     1823.81     2010.59     94.71 o
 -12   4   3       53.85       79.05     10.31 o
 -10   4   3      106.47      116.20     18.37 o
  -8   4   3      241.84      238.59     16.96 o
  -6   4   3      106.22      128.77    244.41 o
  -4   4   3      633.14      782.08     31.84 o
  -2   4   3      866.28      874.49     49.21 o
   0   4   3       20.12       28.96      5.38 o
   2   4   3       58.04       78.39      7.03 o
   4   4   3      141.42      140.31      9.21 o
   6   4   3       98.48       97.46      7.66 o
   8   4   3       70.59       75.02      6.32 o
  10   4   3     2673.83     2672.37     71.34 o
  12   4   3        0.26       -0.82      5.42 o
  14   4   3      142.39      155.96     10.24 o
  16   4   3      195.24      221.06     12.20 o
  18   4   3      305.23      334.07     17.68 o
  20   4   3        3.71       -2.78      5.56 o
  22   4   3       49.41       43.06      7.40 o
 -27   5   3       13.15        1.54     17.09 o
 -25   5   3        0.90       -2.44      7.11 o
 -23   5   3       74.55       72.29     10.58 o
 -21   5   3      166.57      163.32     13.04 o
 -19   5   3       43.80       26.07      7.59 o
 -17   5   3       40.59       41.06     13.22 o
 -15   5   3        5.78       19.64     10.83 o
 -13   5   3       10.38        3.40      8.73 o
 -11   5   3        9.37        8.11      7.68 o
  -9   5   3      149.95      175.42     17.03 o
  -7   5   3        3.82     2151.60    914.68 o
  -5   5   3       23.77       17.57     12.99 o
  -3   5   3        6.41      407.70    826.79 o
  -1   5   3      791.83      837.29     69.92 o
   1   5   3       18.76       21.61      5.97 o
   3   5   3        0.27        5.48      5.29 o
   5   5   3      174.63      183.11     11.59 o
   7   5   3        4.78       -1.01      5.27 o
   9   5   3      230.49      253.18     14.29 o
  11   5   3      387.44      380.94     18.11 o
  13   5   3        0.34        8.01      5.99 o
  15   5   3     1005.17     1032.03     33.87 o
  17   5   3      301.96      293.21     14.89 o
  19   5   3      441.62      359.54     27.60 o
  21   5   3      119.04      101.48     13.56 o
 -22   6   3        2.12        2.72      7.44 o
 -20   6   3        9.61       18.27      7.41 o
 -18   6   3      173.46      151.02     12.92 o
 -16   6   3      163.81      230.62     20.02 o
 -14   6   3       74.85       79.21     20.91 o
 -12   6   3      115.36      153.99     21.33 o
 -10   6   3      182.40      218.37     18.48 o
  -8   6   3       51.15       39.43     10.70 o
  -6   6   3       27.24       44.48      9.59 o
  -4   6   3      196.44      262.58    112.19 o
  -2   6   3      136.26      138.62     10.83 o
   0   6   3       84.84       76.77     15.07 o
   2   6   3       44.35       53.20     21.39 o
   4   6   3      248.98      293.14     38.33 o
   6   6   3      171.92      190.13     12.52 o
   8   6   3       51.64       63.07      8.14 o
  10   6   3       44.01       42.24      7.64 o
  12   6   3      174.89      199.13     13.79 o
  14   6   3      336.50      341.60     17.41 o
  16   6   3      243.69      225.71     13.89 o
  18   6   3       39.82       22.89      8.37 o
 -19   7   3       95.71       71.61     19.53 o
 -17   7   3       55.50       53.04      9.79 o
 -15   7   3       41.29       16.15      9.45 o
 -13   7   3       15.34       17.97      8.99 o
 -11   7   3       44.38       49.89     11.25 o
  -9   7   3      123.34       99.94     15.88 o
  -7   7   3        4.90        7.70      9.23 o
  -5   7   3       75.59       92.86     13.46 o
  -3   7   3        0.21       -3.96      7.92 o
  -1   7   3        5.06       -2.55      8.41 o
   1   7   3        0.60       -0.31     65.99 o
   3   7   3        1.90       12.57     22.34 o
   5   7   3        4.08      694.14   1041.62 o
   7   7   3       23.10      914.68   1096.15 o
   9   7   3      425.72     -497.21    994.42 o
  11   7   3       17.79      491.52   1142.53 o
  13   7   3      107.78       97.81    901.66 o
 -10   8   3        3.45       15.59     10.06 o
  -8   8   3       82.17       46.67     19.06 o
  -6   8   3        2.28        0.87      8.09 o
  -4   8   3        0.73       -4.19      8.37 o
  -2   8   3      109.54       76.80     12.66 o
   0   8   3        4.31       -0.27     11.98 o
   2   8   3       39.76       36.60      9.17 o
   4   8   3       13.60       -2.44     11.34 o
 -32   0   4       72.50       47.87     15.03 o
 -30   0   4      455.76      416.64     39.06 o
 -28   0   4      135.99      839.81    879.68 o
 -26   0   4       66.09      839.81    878.06 o
 -24   0   4     2635.26     2295.16    884.57 o
 -22   0   4     4260.95     -331.61    663.22 o
 -20   0   4       91.92      171.13     87.90 o
 -18   0   4      535.84     1194.99    399.15 o
 -16   0   4     4619.90      415.02    637.99 o
 -14   0   4        6.52        8.95     29.30 o
 -12   0   4     3902.79     4496.07    364.57 o
 -10   0   4    20345.82    20927.62   2202.06 o
  -6   0   4    16179.52    16362.97    869.46 o
  -4   0   4       17.54       11.99      3.83 o
  -2   0   4     1536.51     1405.38    108.23 o
   0   0   4     4701.02     4836.23    362.13 o
   2   0   4     1047.63     1171.83     91.96 o
   4   0   4     7101.31     7576.18    565.57 o
   6   0   4     1039.66     1026.98     83.00 o
   8   0   4     4098.04     3874.58    157.05 o
  10   0   4       57.87       75.04      8.69 o
  12   0   4      329.92      344.92     20.30 o
  14   0   4     1830.78     2002.11     82.05 o
  16   0   4      134.60      148.64     14.54 o
  18   0   4      784.73      850.08     41.86 o
  20   0   4     2484.18     2604.81    107.35 o
  22   0   4        9.55        8.97      9.40 o
  24   0   4        4.39       -1.29      9.49 o
  26   0   4       27.96        6.51     20.34 o
 -33   1   4        0.30       13.51     12.19 o
 -31   1   4        6.36        0.34      8.95 o
 -29   1   4       52.86       65.69     10.42 o
 -27   1   4      652.47      739.82    101.75 o
 -25   1   4      514.51      599.12     64.90 o
 -23   1   4       15.59       17.54     88.73 o
 -21   1   4      288.64      500.33     27.82 o
 -19   1   4      625.59      867.40    101.97 o
 -17   1   4      557.37      702.29     89.61 o
 -15   1   4      250.38      191.21     23.41 o
 -13   1   4     6784.26     9074.33    721.00 o
 -11   1   4      740.90     1087.61     72.52 o
  -9   1   4     1249.46     1639.74    156.24 o
  -7   1   4      209.55      156.57     31.26 o
  -5   1   4     1765.20     1526.92     93.99 o
  -3   1   4     5845.36     5498.31    332.48 o
  -1   1   4     4126.93     4212.62    222.69 o
   1   1   4      773.47      806.45     45.74 o
   3   1   4    11217.44    12736.31    668.93 o
   5   1   4        7.11        3.80      4.01 o
   7   1   4      672.09      700.31     26.68 o
   9   1   4     2681.38     2844.86     69.97 o
  11   1   4        0.06        7.88      3.60 o
  13   1   4     1059.16     1059.46     31.30 o
  15   1   4     4635.61     4482.05    116.09 o
  17   1   4     3023.24     2922.10     89.10 o
  19   1   4      301.52      291.42     21.77 o
  21   1   4      336.37      358.03     18.59 o
  23   1   4        1.87        3.54      6.60 o
  25   1   4      133.82      155.53     22.23 o
 -32   2   4       53.43       54.98     14.60 o
 -30   2   4       26.24       19.08      7.22 o
 -28   2   4      172.64      171.40     12.81 o
 -26   2   4      151.85      192.74     13.88 o
 -24   2   4      865.43     1148.43     88.53 o
 -22   2   4      591.02     -250.82    630.33 o
 -20   2   4     2795.44     3768.00    622.68 o
 -18   2   4      126.61      180.99    145.39 o
 -16   2   4      608.59      393.47    535.12 o
 -14   2   4     1010.31      229.51    508.06 o
 -12   2   4      405.61      427.23     80.56 o
 -10   2   4        3.03       14.65     24.41 o
  -8   2   4      185.27      152.17     48.01 o
  -6   2   4      315.56      324.35     28.39 o
  -4   2   4     8120.03     8744.15    459.18 o
  -2   2   4        7.33       19.44      3.87 o
   0   2   4     1414.41     1626.00     77.73 o
   2   2   4      879.38      790.87     44.91 o
   4   2   4      560.66      495.75     30.50 o
   6   2   4      482.68      440.75     13.13 o
   8   2   4     1313.59     1290.26     30.88 o
  10   2   4        5.90        6.95      3.58 o
  12   2   4      169.35      171.26      9.49 o
  14   2   4      374.91      344.43     16.33 o
  16   2   4      215.50      243.83     20.15 o
  18   2   4      764.71      781.61     29.22 o
  20   2   4       55.39       45.53      8.31 o
  22   2   4      616.66      616.81     34.33 o
  24   2   4        4.86       10.29      6.67 o
 -31   3   4        6.73       13.32     11.25 o
 -29   3   4      261.39      316.17     18.16 o
 -27   3   4        7.14       -3.11      6.22 o
 -25   3   4        0.98        6.02      7.08 o
 -23   3   4      631.00      644.79     40.58 o
 -21   3   4      493.25      478.10     32.17 o
 -19   3   4      114.81       89.29    150.52 o
 -17   3   4      247.09       47.98     14.38 o
 -15   3   4     1621.95     1775.30    271.59 o
 -13   3   4      123.54       88.82     55.80 o
 -11   3   4     1454.96     1560.64    254.37 o
  -9   3   4      341.42      377.99     45.61 o
  -7   3   4     1083.24      894.31     35.97 o
  -5   3   4      742.01      805.98     34.19 o
  -3   3   4     3700.87     3696.39    387.41 o
  -1   3   4     1021.01     1105.12     40.49 o
   1   3   4      110.32      135.27      7.49 o
   3   3   4      895.40      860.09     24.26 o
   5   3   4       97.84      103.92      6.47 o
   7   3   4       33.59       35.54      5.81 o
   9   3   4        6.91       15.27      4.95 o
  11   3   4      580.38      617.50     21.30 o
  13   3   4     3495.97     3415.28     94.73 o
  15   3   4       22.31       24.59      5.99 o
  17   3   4        1.02        1.42      6.91 o
  19   3   4      156.88      131.35     10.33 o
  21   3   4      144.59      154.28     13.82 o
  23   3   4       51.12       44.87      7.81 o
 -30   4   4       33.67       22.79     26.04 o
 -28   4   4       92.57      114.51     11.99 o
 -26   4   4      692.26      791.65     33.27 o
 -24   4   4        1.79       12.88      7.22 o
 -22   4   4       65.59       80.95     11.57 o
 -20   4   4     1336.76      874.00     59.45 o
 -18   4   4      451.01      662.15     39.71 o
 -16   4   4       40.30       22.43     91.75 o
 -14   4   4      179.64       73.50    293.53 o
 -12   4   4      122.28      121.80    127.79 o
 -10   4   4      591.35      685.16     33.13 o
  -8   4   4        0.03      969.20    729.95 o
  -6   4   4      930.40     1052.96     53.81 o
  -4   4   4      303.17      387.93     18.09 o
  -2   4   4      804.57      923.30     73.43 o
   0   4   4       54.37       61.39      6.90 o
   2   4   4      869.88      905.91     30.35 o
   4   4   4      283.85      288.17     13.56 o
   6   4   4      216.76      213.83     11.32 o
   8   4   4        0.47        5.07      4.41 o
  10   4   4      219.06      200.64     11.17 o
  12   4   4       44.97       49.94      5.93 o
  14   4   4      127.70      129.27      8.57 o
  16   4   4      911.83      848.98     30.76 o
  18   4   4       16.21       20.55      6.39 o
  20   4   4        8.56       10.97      6.01 o
  22   4   4      103.22       68.16     10.06 o
 -27   5   4       22.25       28.58      9.76 o
 -25   5   4       43.06       41.73      9.18 o
 -23   5   4       29.23       30.94      9.03 o
 -21   5   4      582.77      607.01     55.04 o
 -19   5   4       17.89       27.33      8.03 o
 -17   5   4      164.58      165.15     58.89 o
 -15   5   4       64.35      131.31     24.82 o
 -13   5   4      676.34      749.26     42.68 o
 -11   5   4      329.18      -26.54    555.40 o
  -9   5   4       37.42       47.98     10.75 o
  -7   5   4      181.38      217.40     76.36 o
  -5   5   4      278.89      286.97     50.64 o
  -3   5   4     1240.88     1380.80     45.16 o
  -1   5   4      128.63      124.26     11.58 o
   1   5   4       81.87      111.58     15.03 o
   3   5   4      135.27      136.98     10.23 o
   5   5   4      329.45      315.62     17.57 o
   7   5   4      570.04      600.77     23.83 o
   9   5   4        0.01        1.63      6.13 o
  11   5   4      910.93      965.82     33.47 o
  13   5   4       76.17       76.66      7.65 o
  15   5   4      208.33      216.27     12.07 o
  17   5   4       75.40       81.30     15.63 o
  19   5   4      220.21      250.41     20.86 o
 -24   6   4      136.24       85.45     19.53 o
 -22   6   4       22.41       21.43      8.90 o
 -20   6   4        0.74        1.76      6.97 o
 -18   6   4      440.59      522.96     32.62 o
 -16   6   4       17.46       13.36      8.66 o
 -14   6   4       16.63       21.68      9.63 o
 -12   6   4       82.26       48.52     11.89 o
 -10   6   4        2.12       -4.26      8.52 o
  -8   6   4        0.15       -0.39      9.77 o
  -6   6   4        9.06        9.78      9.65 o
  -4   6   4      382.52      432.08     93.23 o
  -2   6   4       28.86     1192.17    955.36 o
   0   6   4      478.10      512.30     21.80 o
   2   6   4       12.35       25.83     11.17 o
   4   6   4       56.75       59.78     37.41 o
   6   6   4       11.86      618.46   1018.02 o
   8   6   4      702.90      724.07     27.30 o
  10   6   4       13.82       18.05      5.67 o
  12   6   4        6.79        4.71      5.59 o
  14   6   4       71.08       85.94     73.47 o
  16   6   4        9.28       -5.37    129.20 o
 -19   7   4       46.27       11.84     12.71 o
 -17   7   4       46.55       37.71      9.37 o
 -15   7   4      118.20       98.70     26.90 o
 -13   7   4       14.89       19.62      9.52 o
 -11   7   4       26.83       46.48     12.45 o
  -9   7   4       19.37       20.91      9.54 o
  -7   7   4        7.34       14.86     13.69 o
  -5   7   4      258.99      282.28     20.82 o
  -3   7   4      114.70      118.02     86.74 o
  -1   7   4       32.28      920.37   1098.59 o
   1   7   4       19.02       27.67     20.51 o
   3   7   4       70.97       63.25     14.63 o
   5   7   4       33.01       34.63     73.15 o
   7   7   4       43.07       34.87     24.58 o
   9   7   4       74.53       64.12     28.20 o
  11   7   4        2.87        3.16     16.69 o
 -10   8   4        8.55      -12.21     26.04 o
  -8   8   4       12.79        1.16      9.26 o
  -6   8   4        0.49       -4.03      8.06 o
  -4   8   4       14.53       14.66      8.90 o
  -2   8   4        6.23       -4.17      8.34 o
   0   8   4        2.17       -4.82      9.87 o
   2   8   4       18.52       -7.32     17.90 o
 -33   1   5        3.36        3.60      9.01 o
 -31   1   5       31.15       48.13     10.97 o
 -29   1   5       64.43       97.31     26.69 o
 -27   1   5      191.12      233.90    308.12 o
 -25   1   5      317.95     -184.63    568.72 o
 -23   1   5       26.81      399.08    589.17 o
 -21   1   5      445.98       -8.29    505.79 o
 -19   1   5      708.79      813.59    121.43 o
 -17   1   5      476.70      576.66    164.21 o
 -15   1   5      715.91      327.63    183.10 o
 -13   1   5      393.04      346.21     69.27 o
 -11   1   5     6261.75     7118.85    570.45 o
  -9   1   5     3339.69     4339.01    362.13 o
  -5   1   5     5600.29     5974.73    315.90 o
  -3   1   5     1784.46     1990.45    107.88 o
  -1   1   5     2276.63     2518.20    135.80 o
   1   1   5     8721.89     9349.05    492.56 o
   3   1   5       11.37       -2.29      4.59 o
   5   1   5     6178.78     5799.49    177.96 o
   7   1   5      144.27      108.99     11.17 o
   9   1   5        0.07        2.46      4.02 o
  11   1   5        3.15       18.62      5.42 o
  13   1   5      479.51      477.45     20.71 o
  15   1   5      577.13      518.32     25.35 o
  17   1   5     1059.12      924.43     34.02 o
  19   1   5       47.39       30.64      7.36 o
  21   1   5      203.66      173.93     13.70 o
  23   1   5       21.41       27.06      7.39 o
 -32   2   5       57.51       52.70     18.17 o
 -30   2   5       27.25       23.30      8.52 o
 -28   2   5      170.37      193.14     17.38 o
 -26   2   5     1429.69     2147.63    282.53 o
 -24   2   5      362.19     -112.53    595.87 o
 -22   2   5     1945.02     2682.75    466.59 o
 -20   2   5      964.12     1190.65    194.28 o
 -18   2   5     1493.07      873.60    193.34 o
 -16   2   5      103.40       45.47     86.72 o
 -14   2   5       89.61       69.63    129.52 o
 -12   2   5     1896.77       99.05    512.60 o
 -10   2   5     1991.11      376.77    616.84 o
  -8   2   5    13140.29    15099.80    812.41 o
  -6   2   5      187.30      225.18     17.50 o
  -4   2   5     3519.64     4025.95    214.62 o
  -2   2   5     4281.94     4379.83    233.33 o
   0   2   5     1285.32     1296.40     54.93 o
   2   2   5        9.66        9.52      3.37 o
   4   2   5     1573.59     1661.80     39.77 o
   6   2   5      519.05      529.72     16.88 o
   8   2   5       75.29       70.72      5.77 o
  10   2   5     1351.80     1336.13     37.94 o
  12   2   5      592.59      596.45     22.49 o
  14   2   5     1396.70     1386.39     50.76 o
  16   2   5       14.44       10.46      5.64 o
  18   2   5      652.17      626.09     29.40 o
  20   2   5        0.39        2.10      6.38 o
  22   2   5      179.73      172.31     13.18 o
 -31   3   5       12.17       18.16     14.33 o
 -29   3   5      115.60      146.29     13.31 o
 -27   3   5      103.85      108.85     10.68 o
 -25   3   5        0.07       10.69      7.50 o
 -23   3   5      298.13      462.38     30.93 o
 -21   3   5        3.77        7.54     33.95 o
 -19   3   5      115.83       80.66     64.14 o
 -17   3   5      207.38       46.41     77.56 o
 -15   3   5      688.53       13.95    137.36 o
 -13   3   5      192.68       -4.40    106.72 o
 -11   3   5       32.24       29.88     19.08 o
  -9   3   5     1790.36     1641.44    112.92 o
  -7   3   5      191.62      206.26     37.85 o
  -5   3   5     1702.63     1751.62    112.03 o
  -3   3   5     1499.41     1477.51     63.67 o
  -1   3   5     2729.70     2769.45     75.45 o
   1   3   5     2562.78     2674.89     73.90 o
   3   3   5      188.71      227.81     11.84 o
   5   3   5     1679.62     1781.52     47.69 o
   7   3   5     1807.60     1825.75     46.86 o
   9   3   5      313.38      317.70     13.27 o
  11   3   5      849.89      852.66     27.77 o
  13   3   5     1338.62     1266.65     50.62 o
  15   3   5       31.78       27.33      6.12 o
  17   3   5      828.05      760.95     30.52 o
  19   3   5       83.29       89.24      8.50 o
  21   3   5      106.55      122.33     11.03 o
 -30   4   5        0.51       12.21     17.09 o
 -28   4   5       72.90       80.50      9.63 o
 -26   4   5       80.05      143.92     13.66 o
 -24   4   5       42.28       58.54      9.80 o
 -22   4   5        8.53       20.18     11.53 o
 -20   4   5      711.37      324.66     33.24 o
 -18   4   5       30.60     1286.57   1061.15 o
 -16   4   5       94.17      132.20    104.45 o
 -14   4   5        1.85       -3.74     84.99 o
 -12   4   5       78.28       40.47    116.80 o
 -10   4   5     2637.79     3053.05    529.68 o
  -8   4   5      145.96     -351.14    702.28 o
  -6   4   5     1800.72     2282.95    116.00 o
  -4   4   5       33.16     1006.63    790.17 o
  -2   4   5      796.46     1026.59     99.69 o
   0   4   5      187.05      196.91     32.37 o
   2   4   5      142.65      158.98     10.14 o
   4   4   5        0.43        0.68      4.95 o
   6   4   5     1679.93     1797.02     53.26 o
   8   4   5      542.52      507.70     18.42 o
  10   4   5      199.53      207.60     10.96 o
  12   4   5       31.56       28.51      5.60 o
  14   4   5        0.57       -2.11      5.78 o
  16   4   5       16.67       14.48      6.30 o
  18   4   5       11.67        8.97      6.53 o
  20   4   5       57.42       39.72     16.44 o
 -27   5   5        1.92       19.46      9.38 o
 -25   5   5      178.80      186.19     20.95 o
 -23   5   5      100.39      132.94     14.69 o
 -21   5   5       72.17       60.86     11.17 o
 -19   5   5        8.39       14.86     10.87 o
 -17   5   5        9.51        9.10     10.36 o
 -15   5   5      195.99      155.14    135.08 o
 -13   5   5       21.81       28.94     80.76 o
 -11   5   5       13.82      719.37   1101.03 o
  -9   5   5      688.09      724.09     98.40 o
  -7   5   5      122.31      120.17     23.66 o
  -5   5   5       96.03      100.37     34.20 o
  -3   5   5      177.07      209.25     40.95 o
  -1   5   5      123.33      113.85     24.30 o
   1   5   5       30.13       28.17     36.78 o
   3   5   5      178.17      147.16     38.56 o
   5   5   5        5.07        5.27      5.82 o
   7   5   5      430.54      444.62     23.30 o
   9   5   5      617.80      649.17     24.90 o
  11   5   5     1201.67     1247.04     44.11 o
  13   5   5       20.67       24.08      7.44 o
  15   5   5      105.44       92.04     10.81 o
  17   5   5        2.42       -1.61    223.17 o
 -24   6   5       52.49       36.62     14.65 o
 -22   6   5      206.65      242.85     18.95 o
 -20   6   5       23.07       17.42      8.91 o
 -18   6   5      416.18      552.50     33.77 o
 -16   6   5      329.60      486.72     72.02 o
 -14   6   5      102.54      140.62     34.18 o
 -12   6   5      344.37      479.85     33.86 o
 -10   6   5        4.14     1031.86   1210.07 o
  -8   6   5        4.33        8.35     18.01 o
  -6   6   5      558.38      641.73    167.54 o
  -4   6   5      134.28      175.37    111.45 o
  -2   6   5       47.45       50.67     10.52 o
   0   6   5       41.88       60.60     19.29 o
   2   6   5      220.52      207.71     51.35 o
   4   6   5       29.84       39.66      7.19 o
   6   6   5       43.01       31.61     14.25 o
   8   6   5        0.60       -2.05      5.45 o
  10   6   5        2.45        2.29     29.03 o
  12   6   5       51.77       22.02    144.59 o
  14   6   5      158.27       82.71     74.35 o
 -17   7   5        6.10        1.72      8.73 o
 -15   7   5       23.54       21.03     10.01 o
 -13   7   5        5.19        0.90      9.10 o
 -11   7   5       18.53        2.77      9.49 o
  -9   7   5        4.31        9.13      8.85 o
  -7   7   5       34.26       22.92      9.52 o
  -5   7   5        7.03       14.81     34.33 o
  -3   7   5      261.11      254.73     33.18 o
  -1   7   5      130.36      148.35     20.87 o
   1   7   5       16.64        7.46    136.21 o
   3   7   5        0.09      904.91   1019.65 o
   5   7   5        0.64        3.74     37.62 o
   7   7   5       89.86       77.55     15.41 o
   9   7   5      618.92     -148.11   1119.75 o
 -32   0   6       27.66       26.85     14.65 o
 -30   0   6      127.37      172.45     88.79 o
 -28   0   6     1590.18     2066.01    396.31 o
 -26   0   6       12.58       -2.37     61.01 o
 -24   0   6     5905.03     8341.60    449.38 o
 -22   0   6      219.39     -126.95    776.33 o
 -20   0   6     3469.31      131.83    833.30 o
 -18   0   6      755.08     -354.40    708.79 o
 -16   0   6      420.70     -338.93    677.87 o
 -14   0   6        6.93      253.90    703.91 o
  -8   0   6      355.28      329.58     33.36 o
  -6   0   6     4734.11     5388.77    406.07 o
  -4   0   6     7116.67     8105.95    606.26 o
  -2   0   6      358.52      358.87     34.99 o
   0   0   6     1214.64     1156.17     54.65 o
   2   0   6     5619.91     5328.28    305.98 o
   4   0   6      937.20      885.76     98.12 o
   6   0   6      337.77      404.20     27.18 o
   8   0   6        7.41       13.05      7.51 o
  10   0   6      281.55      264.28     21.29 o
  12   0   6     6542.51     6293.58    278.07 o
  14   0   6        8.57       18.02      8.40 o
  16   0   6     1227.92     1167.58     89.04 o
  18   0   6        8.08       -4.60      9.20 o
  20   0   6       20.89       13.83      9.90 o
  22   0   6      135.12      142.34     18.78 o
 -33   1   6        0.81       -4.82      9.64 o
 -31   1   6      149.26      151.05     27.13 o
 -29   1   6       21.40        9.24     19.56 o
 -27   1   6       30.81       63.30     43.21 o
 -25   1   6      114.92      206.01    180.75 o
 -23   1   6      184.26     -202.52    544.19 o
 -21   1   6      568.62      756.55     79.91 o
 -19   1   6      875.53      -82.05    528.79 o
 -17   1   6      154.68     -253.14    506.28 o
 -15   1   6      951.52      408.63     43.79 o
 -13   1   6     1055.47     -267.25    534.51 o
 -11   1   6      963.84     -304.76    609.51 o
  -9   1   6       31.50       21.16      9.77 o
  -7   1   6     8897.47    10524.42    554.99 o
  -5   1   6      245.02      305.59     21.84 o
  -3   1   6        1.07        7.49      5.22 o
  -1   1   6      205.65      160.12     10.71 o
   1   1   6     5358.12     5380.90    181.16 o
   3   1   6     9034.05     8545.73    241.79 o
   5   1   6     2187.55     2125.65     75.46 o
   7   1   6        5.56        6.18      4.47 o
   9   1   6     2085.57     2000.52     66.54 o
  11   1   6        0.06       -2.65      5.29 o
  13   1   6      204.28      172.88     12.19 o
  15   1   6     1304.38     1115.52     39.24 o
  17   1   6       25.63       26.26      7.31 o
  19   1   6       59.12       45.63      8.33 o
  21   1   6      107.87      121.49     13.32 o
 -32   2   6       41.27       39.46     10.94 o
 -30   2   6      141.14      128.14     19.09 o
 -28   2   6        2.30        0.57      8.11 o
 -26   2   6      112.59      195.88     68.71 o
 -24   2   6       13.31       33.12    102.89 o
 -22   2   6      959.25      -79.48    609.92 o
 -20   2   6      478.61      680.15    181.07 o
 -18   2   6      363.96      225.62    275.67 o
 -16   2   6      593.21       -3.81    244.04 o
 -14   2   6      968.97      766.38    615.81 o
 -12   2   6     2491.52      312.36    581.83 o
 -10   2   6     1004.16     1319.48    226.22 o
  -8   2   6      357.91     -290.52    581.03 o
  -6   2   6        8.48     1354.11    657.52 o
  -4   2   6       65.46       83.18     58.02 o
  -2   2   6       73.07       84.96     25.38 o
   0   2   6     1418.90     1449.62     62.33 o
   2   2   6      257.77      279.49     11.63 o
   4   2   6     1615.70     1608.14     49.73 o
   6   2   6       57.60       52.33      5.86 o
   8   2   6        3.64        8.35      5.19 o
  10   2   6      867.94      899.14     31.13 o
  12   2   6      153.74      182.90     15.65 o
  14   2   6       14.93       15.96      6.67 o
  16   2   6        5.60        4.22      6.23 o
  18   2   6      210.46      188.40     20.08 o
  20   2   6        1.74        5.46      6.28 o
  22   2   6       88.58       82.72     14.48 o
 -31   3   6        0.91       -4.31      8.62 o
 -29   3   6        1.90       -0.84      8.57 o
 -27   3   6       88.57      119.89     14.68 o
 -25   3   6       81.63      109.28     14.21 o
 -23   3   6      340.47     -422.75    845.51 o
 -21   3   6       30.89       64.63     21.27 o
 -19   3   6       78.42       41.01    152.29 o
 -17   3   6      555.39      561.45    442.51 o
 -15   3   6      111.69        5.46    439.37 o
 -13   3   6        2.54       -0.94     66.25 o
 -11   3   6      975.55     1111.71    167.14 o
  -9   3   6     1098.08     1202.04    107.35 o
  -7   3   6      449.39      437.07     22.59 o
  -5   3   6      668.69      730.96     82.85 o
  -3   3   6     1592.13     1722.61     73.79 o
  -1   3   6      364.16      449.72     36.38 o
   1   3   6     4444.91     4552.84    143.51 o
   3   3   6       24.79       28.37      4.71 o
   5   3   6     1942.97     2050.88     58.62 o
   7   3   6     1455.02     1483.78     41.69 o
   9   3   6       33.29       51.88      6.55 o
  11   3   6       18.29       22.68      6.07 o
  13   3   6      346.98      365.79     20.39 o
  15   3   6       86.29       86.45      9.96 o
  17   3   6        2.17       -2.91      6.60 o
  19   3   6      791.51      727.70     34.46 o
 -28   4   6      261.36      350.43     23.02 o
 -26   4   6      124.32      176.35     18.22 o
 -24   4   6      692.77      943.32     48.83 o
 -22   4   6       55.39       67.64     31.48 o
 -20   4   6     1359.56      534.74    112.23 o
 -18   4   6        4.34        6.19     27.84 o
 -16   4   6     1028.85       14.29    278.72 o
 -14   4   6      615.47        6.50     59.81 o
 -12   4   6        4.52        0.03     78.85 o
 -10   4   6      416.23      440.07     53.85 o
  -8   4   6     1509.34     1853.62    216.20 o
  -6   4   6      499.24      693.18     27.56 o
  -4   4   6      501.07      580.07     24.40 o
  -2   4   6        4.69        2.08      7.52 o
   0   4   6      429.22      451.36     49.10 o
   2   4   6      195.31      213.14     38.97 o
   4   4   6       95.79       82.68     12.51 o
   6   4   6      367.50      430.53     19.41 o
   8   4   6      893.08      962.97     31.88 o
  10   4   6       50.15       56.38      6.98 o
  12   4   6      141.76      119.89      9.51 o
  14   4   6       10.20       -0.55     31.10 o
  16   4   6      509.73     -530.58   1061.15 o
  18   4   6       13.53       13.31      8.12 o
 -27   5   6        1.11       -4.74      9.48 o
 -25   5   6        0.03        1.45      7.90 o
 -23   5   6       37.53       43.82     10.99 o
 -21   5   6        4.93        5.09     11.63 o
 -19   5   6      169.76      122.46     82.38 o
 -17   5   6      136.51      161.22     73.88 o
 -15   5   6      215.45      281.22     63.54 o
 -13   5   6        0.70      759.25   1232.05 o
 -11   5   6      111.34      140.26    184.35 o
  -9   5   6        3.90      430.48   1033.49 o
  -7   5   6       87.31       93.34     52.22 o
  -5   5   6       34.44       28.82     45.93 o
  -3   5   6     1313.04     1085.25    152.44 o
  -1   5   6     1598.41     1554.01    136.94 o
   1   5   6      119.59      126.28     36.92 o
   3   5   6      169.94      181.39     23.30 o
   5   5   6      132.55      139.70     38.78 o
   7   5   6       78.79       86.34     30.90 o
   9   5   6        9.23       12.93     45.83 o
  11   5   6      588.40      544.44     53.99 o
  13   5   6       12.45        1.32     84.81 o
  15   5   6        0.67      -11.25     57.55 o
 -22   6   6       97.49       96.91     15.94 o
 -20   6   6       41.23       40.95     14.33 o
 -18   6   6      365.11      418.78     42.65 o
 -16   6   6       22.79       20.44     15.75 o
 -14   6   6       51.41       54.76    100.04 o
 -12   6   6      106.69       79.06    120.11 o
 -10   6   6        9.02        0.92     24.99 o
  -8   6   6        2.94       10.54     28.94 o
  -6   6   6      104.07       99.49    186.66 o
  -4   6   6      449.06      491.00     99.61 o
  -2   6   6        1.91       -0.89     23.78 o
   0   6   6      147.36      152.26     22.26 o
   2   6   6        2.22        9.72     67.35 o
   4   6   6       13.58        6.38     68.32 o
   6   6   6      221.94      249.93     27.17 o
   8   6   6      405.39      365.98    147.27 o
  10   6   6       34.26       26.34    100.69 o
  12   6   6       13.87       -9.92    295.88 o
 -17   7   6      221.39      113.25     43.19 o
 -15   7   6       18.31       19.46      9.81 o
 -13   7   6       57.24       67.64     18.32 o
 -11   7   6       73.49       56.89     13.11 o
  -9   7   6        9.44       18.07      8.68 o
  -7   7   6        5.04        6.27     53.35 o
  -5   7   6      223.43      237.07     55.26 o
  -3   7   6      112.42       95.28     11.31 o
  -1   7   6       48.99       17.52     54.08 o
   1   7   6       25.29       36.65     53.46 o
   3   7   6        0.92       -4.82     79.91 o
   5   7   6        7.79        0.60    128.85 o
 -33   1   7        0.18        5.70     14.65 o
 -31   1   7        0.01        0.10     32.30 o
 -29   1   7       70.71       99.90     40.30 o
 -27   1   7       60.88       59.39     96.87 o
 -25   1   7       66.82     -107.53   1020.47 o
 -23   1   7      593.95      121.47    615.84 o
 -21   1   7      122.29      182.78    193.65 o
 -19   1   7      179.90     -189.05    543.18 o
 -17   1   7      763.00     -268.81    537.63 o
 -15   1   7       69.95      282.28    588.32 o
 -13   1   7       37.95      488.81   1109.57 o
 -11   1   7       15.09       -3.18    300.58 o
  -9   1   7      274.20      323.11     47.04 o
  -7   1   7      175.90     -349.51    699.03 o
  -5   1   7     1510.33     1520.11    146.54 o
  -3   1   7      803.60      681.13    107.09 o
  -1   1   7      193.22      209.99     23.90 o
   1   1   7      190.20      175.83     11.21 o
   3   1   7      474.50      482.04     21.39 o
   5   1   7      689.49      701.74     26.97 o
   7   1   7      551.84      524.04     26.03 o
   9   1   7        0.45       -2.69      5.38 o
  11   1   7      452.72      384.43     50.57 o
  13   1   7      245.90      272.30     16.86 o
  15   1   7        9.98        8.76      7.70 o
  17   1   7       63.61       48.16      8.86 o
  19   1   7        7.64        6.74      6.42 o
 -32   2   7       13.78       18.42     19.94 o
 -30   2   7       37.07      535.46    847.95 o
 -28   2   7        0.12       -1.83     52.67 o
 -26   2   7     2323.23      -24.46    621.40 o
 -24   2   7       44.70       71.23     55.43 o
 -22   2   7     4507.59      587.96    793.02 o
 -20   2   7       13.05       19.18    113.23 o
 -18   2   7        3.30      476.68    632.50 o
 -16   2   7       60.07       -2.25    240.76 o
 -14   2   7      623.98      253.61    663.18 o
 -12   2   7      986.06       -4.75    294.07 o
 -10   2   7     1270.60     1474.53    148.46 o
  -8   2   7     1056.55     1421.00     79.98 o
  -6   2   7     2164.37     2232.17    232.66 o
  -4   2   7      269.77      226.17     18.71 o
  -2   2   7      560.21      541.65     80.43 o
   0   2   7     1009.08      914.58     36.35 o
   2   2   7      835.91      871.45     29.50 o
   4   2   7      806.28      843.66     97.42 o
   6   2   7       11.00        9.83      9.16 o
   8   2   7       43.64       41.97      7.09 o
  10   2   7      704.88      634.73     31.36 o
  12   2   7        0.89        1.37      6.33 o
  14   2   7     1371.36     1331.24     58.27 o
  16   2   7       25.68       27.03      8.48 o
  18   2   7      131.13      116.66     11.46 o
  20   2   7       68.47       79.76     12.71 o
 -31   3   7       46.92       25.23     22.79 o
 -29   3   7        0.01        1.29      7.96 o
 -27   3   7       11.32       23.07    301.84 o
 -25   3   7        2.32       -7.11    256.74 o
 -23   3   7      323.73      492.00     54.39 o
 -21   3   7      493.53      441.11    379.21 o
 -19   3   7      116.80       89.80    473.71 o
 -17   3   7     1113.50      420.10    818.90 o
 -15   3   7      198.12      656.43    801.79 o
 -13   3   7       18.15        9.34     29.13 o
 -11   3   7        0.01        7.09     67.59 o
  -9   3   7      602.44      771.89    118.63 o
  -7   3   7      105.35       97.74     10.30 o
  -5   3   7       67.82       66.65     13.53 o
  -3   3   7        4.48        7.26     17.46 o
  -1   3   7     1034.84     1046.10     63.90 o
   1   3   7       39.50       42.63     22.80 o
   3   3   7      119.80      187.36     53.64 o
   5   3   7       61.16       63.91      7.22 o
   7   3   7       32.74       23.77     58.07 o
   9   3   7      121.24      117.48     43.06 o
  11   3   7       12.06        8.52     19.00 o
  13   3   7       23.14       21.36      8.28 o
  15   3   7      674.94      676.20     34.01 o
  17   3   7       10.53        0.33      6.48 o
 -28   4   7      787.30     1058.82     64.38 o
 -26   4   7       37.67       46.55     12.19 o
 -24   4   7       28.74      235.18    882.94 o
 -22   4   7      187.91      293.05    150.55 o
 -20   4   7     1769.96      808.53    185.97 o
 -18   4   7       66.63       71.53     78.85 o
 -16   4   7       73.93       95.53    160.47 o
 -14   4   7     1060.84      -10.31    518.78 o
 -12   4   7      115.07       76.45    123.78 o
 -10   4   7       21.49       18.73    105.22 o
  -8   4   7      257.54      243.81    839.00 o
  -6   4   7      173.72      235.65     16.08 o
  -4   4   7        7.47       21.30     11.16 o
  -2   4   7      435.82      505.41     34.55 o
   0   4   7       14.19       14.96     17.40 o
   2   4   7       67.26       65.68     25.46 o
   4   4   7       22.74       19.83     38.55 o
   6   4   7        0.04       -2.95     22.70 o
   8   4   7      365.72      376.74     43.99 o
  10   4   7      163.87      159.15    321.13 o
  12   4   7      458.23     -492.33    984.66 o
  14   4   7        2.25        3.60      6.55 o
  16   4   7      254.07      199.85     19.34 o
 -25   5   7       84.61       94.08     15.24 o
 -23   5   7        0.08        3.35     16.28 o
 -21   5   7        6.50       13.30     12.18 o
 -19   5   7      226.63      130.12     55.53 o
 -17   5   7      183.06      256.99     48.83 o
 -15   5   7      422.80      493.73     33.14 o
 -13   5   7      230.12      265.20     75.26 o
 -11   5   7        0.13       -5.13    125.01 o
  -9   5   7        0.08      -11.09     81.41 o
  -7   5   7        4.99        9.35     84.68 o
  -5   5   7      203.06      212.90    174.60 o
  -3   5   7        4.35        4.90     14.96 o
  -1   5   7      205.30      181.27    114.15 o
   1   5   7       10.73        9.24     48.25 o
   3   5   7       14.04       -2.49     78.98 o
   5   5   7       25.47       26.17     51.20 o
   7   5   7        3.20        9.03     23.25 o
   9   5   7      153.22      128.35    236.34 o
  11   5   7        0.86        6.50     47.13 o
  13   5   7        1.62      -10.36     58.26 o
 -22   6   7       12.46       -2.44     13.02 o
 -20   6   7       15.87       19.23      9.07 o
 -16   6   7      189.08        4.42     21.97 o
 -14   6   7        3.30       22.33     41.21 o
 -12   6   7        0.07        9.71      9.16 o
 -10   6   7       19.72       17.18     36.14 o
  -8   6   7        5.59      502.91   1246.69 o
  -6   6   7      226.22      265.95     72.69 o
  -4   6   7       28.26       47.35     88.09 o
  -2   6   7      155.69      132.87     90.27 o
   0   6   7       48.37        6.19    259.46 o
   2   6   7        0.66        2.24     98.84 o
   4   6   7       19.40       29.49     16.28 o
   6   6   7      381.50     -458.15    916.30 o
   8   6   7        0.03       -6.94     13.89 o
  10   6   7       42.55       37.43     21.97 o
 -15   7   7       14.21       27.63     17.90 o
 -13   7   7      153.75      176.63     17.51 o
 -11   7   7        0.04        0.90      8.72 o
  -9   7   7        5.32     2145.91   1359.81 o
  -7   7   7        0.73       -1.25     49.43 o
  -5   7   7       24.96       13.98     80.03 o
  -3   7   7       41.17      940.72   1105.91 o
  -1   7   7        7.13     1435.49   1089.64 o
   1   7   7        1.22        4.66    150.99 o
 -32   0   8       74.44       66.36    151.36 o
 -30   0   8        3.86        3.70    210.36 o
 -28   0   8       42.38       59.88     21.96 o
 -26   0   8        1.93      384.10    776.33 o
 -22   0   8      811.18      607.07    838.18 o
 -20   0   8       75.70      247.39    892.70 o
 -18   0   8     2826.09     1432.23    856.08 o
 -16   0   8        7.93      605.44    979.78 o
 -14   0   8      482.40     1057.90    953.74 o
 -12   0   8       63.99     -446.76    963.50 o
 -10   0   8     7222.12      352.36   1050.57 o
  -8   0   8     1755.69     -530.58   1061.15 o
  -6   0   8     2926.28     2568.66    142.70 o
  -4   0   8     2001.34     1992.20    113.07 o
  -2   0   8      215.49      221.71     30.11 o
   0   0   8       61.24       59.48     11.20 o
   2   0   8      137.98      174.45     41.69 o
   4   0   8       74.78       56.87     11.79 o
   6   0   8       64.90       85.57     13.81 o
   8   0   8       23.32       41.10     11.51 o
  10   0   8      127.31      142.00     29.30 o
  12   0   8      570.34      491.38     71.20 o
  14   0   8      125.51       99.70     17.90 o
  16   0   8      698.31      831.96     74.05 o
  18   0   8        0.09        6.24      9.17 o
 -31   1   8        2.04       22.84     76.58 o
 -29   1   8        0.02       11.09    132.02 o
 -27   1   8        1.32       -3.62    174.07 o
 -25   1   8      389.93     -278.78    557.56 o
 -23   1   8        3.96      355.02    593.95 o
 -21   1   8      500.80      750.33    395.51 o
 -19   1   8      641.08     1158.06    288.69 o
 -17   1   8       52.96     -298.23    596.46 o
 -15   1   8       10.53      -85.17    628.47 o
 -13   1   8      261.28       71.62    719.60 o
 -11   1   8        7.79      -12.91    510.81 o
  -9   1   8       73.97       15.91    212.03 o
  -7   1   8      704.44     -466.29    932.58 o
  -5   1   8      138.50      129.19     54.38 o
  -3   1   8       90.97      109.56     12.08 o
  -1   1   8      209.44      243.87     23.26 o
   1   1   8     1240.24     1033.40     40.00 o
   3   1   8     1478.35     1286.06     48.37 o
   5   1   8     1019.41      958.66     42.64 o
   7   1   8      265.55      253.37     16.46 o
   9   1   8     1115.49     1052.90     43.20 o
  11   1   8     1406.39     1360.35     53.30 o
  13   1   8     1167.11     1148.06     46.06 o
  15   1   8        0.05        2.72      6.45 o
  17   1   8        0.98       -3.09      6.19 o
 -30   2   8      130.02      126.60    581.44 o
 -28   2   8        9.44        7.01     30.75 o
 -26   2   8      882.42     -351.74    776.74 o
 -24   2   8      482.09     -162.18    606.23 o
 -22   2   8     1861.45      728.99    681.78 o
 -20   2   8     1301.90     -331.31    662.61 o
 -18   2   8       20.46     1077.17    741.14 o
 -16   2   8     1871.82        3.90    691.95 o
 -14   2   8      355.16      412.90    222.38 o
 -12   2   8      175.17     -415.02    830.04 o
 -10   2   8       61.22      386.54    874.80 o
  -8   2   8     1980.58     1994.74    496.25 o
  -6   2   8      190.39      191.58     16.53 o
  -4   2   8       11.49      344.22    876.43 o
  -2   2   8      757.73      699.26     69.85 o
   0   2   8       69.51      760.87   1041.62 o
   2   2   8       26.40       44.92     20.74 o
   4   2   8       26.68       20.01      7.03 o
   6   2   8       69.74       94.89     10.06 o
   8   2   8        4.26        6.16      6.65 o
  10   2   8      509.70      469.31     26.19 o
  12   2   8        3.44       -3.28      6.55 o
  14   2   8        1.41        2.00      7.94 o
  16   2   8        4.74       -0.62      6.86 o
  18   2   8      192.38       95.21     22.79 o
 -29   3   8       55.69      109.68    119.64 o
 -27   3   8       25.77      286.45    845.51 o
 -25   3   8      165.42      513.49    859.34 o
 -23   3   8       14.15      315.74    869.10 o
 -21   3   8      202.25      160.28    360.21 o
 -19   3   8       71.23       63.78    624.40 o
 -17   3   8        8.25      -13.06    238.04 o
 -15   3   8        0.03     1011.51   1091.26 o
 -13   3   8      313.07      304.41     36.60 o
 -11   3   8        1.17       -3.96    345.44 o
  -9   3   8        5.73       15.78     94.55 o
  -7   3   8        9.61      336.09    937.46 o
  -5   3   8        0.71      358.87    898.40 o
  -3   3   8      147.94      162.43     91.73 o
  -1   3   8      431.07      371.93     43.60 o
   1   3   8       76.64       36.27     80.85 o
   3   3   8        0.70       -5.17    136.09 o
   5   3   8      888.16     1032.22     68.97 o
   7   3   8      306.75      331.57     30.64 o
   9   3   8      896.27      847.71     30.81 o
  11   3   8      184.55      165.83     20.20 o
  13   3   8      126.72      151.73     13.72 o
  15   3   8      248.09      211.50     19.97 o
 -28   4   8      342.54      423.60     31.51 o
 -26   4   8      111.15      137.79     57.48 o
 -24   4   8       29.27       35.55    593.24 o
 -22   4   8      145.11      174.54     75.47 o
 -20   4   8     1200.35      567.70    430.89 o
 -18   4   8      186.65       16.83    172.52 o
 -16   4   8       17.01       36.67     33.55 o
 -14   4   8       14.14      616.84   1248.32 o
 -12   4   8        4.06        6.32    135.11 o
 -10   4   8       39.46       38.37      9.03 o
  -8   4   8      666.89      847.56     45.37 o
  -6   4   8      451.56     -449.61    899.21 o
  -4   4   8      175.36      176.40    173.67 o
  -2   4   8      470.45     -473.21    946.41 o
   0   4   8      260.15      132.24    457.74 o
   2   4   8        0.66       11.31    122.22 o
   4   4   8        5.73       -2.33    122.96 o
   6   4   8       13.46       13.29     46.65 o
   8   4   8      112.70       96.75     51.35 o
  10   4   8       21.86       10.19     14.55 o
  12   4   8      121.92      131.25     13.87 o
  14   4   8        5.04       15.03     10.89 o
 -25   5   8       33.76       29.78     11.39 o
 -23   5   8       34.00       -2.44     17.09 o
 -21   5   8       76.31       80.10    225.48 o
 -19   5   8      316.36      104.42    117.59 o
 -17   5   8        0.39      830.86   1082.31 o
 -15   5   8       11.46     2196.36   1357.37 o
 -13   5   8        1.40     1221.47   1351.67 o
 -11   5   8        2.81      466.29   1251.58 o
  -9   5   8       44.42       66.08     47.64 o
  -7   5   8       28.17     1272.73   1196.24 o
  -5   5   8        6.96       -5.31    166.55 o
  -3   5   8      341.47      469.66     71.09 o
  -1   5   8      165.23      157.44     88.09 o
   1   5   8        8.57       17.26     96.68 o
   3   5   8        6.92        8.15     20.20 o
   5   5   8       23.26       33.15     24.57 o
   7   5   8      566.97      604.38     29.62 o
   9   5   8       67.12      982.22   1087.19 o
  11   5   8        2.31       24.41     18.72 o
 -20   6   8       48.09       50.68     11.95 o
 -18   6   8      308.73      119.64    130.20 o
 -16   6   8       45.32       19.16     65.08 o
 -14   6   8        0.06      509.42   1087.19 o
 -12   6   8        5.92      691.70   1214.14 o
 -10   6   8      107.18      108.97     38.64 o
  -8   6   8        1.53     1317.49   1338.65 o
  -6   6   8       94.26     1247.51   1223.91 o
  -4   6   8      403.05      415.03     84.55 o
  -2   6   8        5.82       10.21     35.68 o
   0   6   8       78.48       92.99     12.79 o
   2   6   8      168.44      193.22     36.90 o
   4   6   8       28.96      852.83   1044.06 o
   6   6   8       68.34     1846.44   1071.73 o
 -11   7   8       26.82       15.46     18.72 o
  -9   7   8       33.89       -0.81     18.72 o
  -7   7   8       27.31       32.45     33.97 o
  -5   7   8       45.01       31.91     36.58 o
 -31   1   9        0.38        5.34    415.54 o
 -29   1   9        0.58       -4.71    262.11 o
 -27   1   9       22.59        4.50    198.97 o
 -25   1   9       12.49      -29.01    263.61 o
 -23   1   9      255.95      335.87    638.66 o
 -21   1   9       12.92      187.84   1427.76 o
 -19   1   9       17.21      789.41    738.88 o
 -17   1   9      238.57       42.03    650.78 o
 -15   1   9      215.49      271.32    740.60 o
 -13   1   9       36.64      -74.41    804.86 o
 -11   1   9       17.12      -34.99   1033.49 o
  -9   1   9      453.88     -503.32   1006.63 o
  -7   1   9       13.33       -8.17     57.08 o
  -5   1   9     1461.57     1571.07    292.12 o
  -3   1   9        4.11        0.39      7.24 o
  -1   1   9      697.69      683.11     33.85 o
   1   1   9      409.64      399.89     25.16 o
   3   1   9        2.10       10.48      7.12 o
   5   1   9      119.93      103.44     11.18 o
   7   1   9      410.26      388.59     30.65 o
   9   1   9       34.43       35.54      8.47 o
  11   1   9        0.14       -3.60      7.21 o
  13   1   9       74.92       67.86      9.71 o
  15   1   9        5.45       10.36      7.33 o
 -30   2   9       23.05       13.19    190.01 o
 -28   2   9        2.84       -5.73    332.05 o
 -26   2   9      881.88       61.25    660.01 o
 -24   2   9      191.08     -291.13    582.25 o
 -22   2   9      817.00      761.38    680.82 o
 -20   2   9       25.53     -300.41    600.81 o
 -18   2   9       22.42        8.22    713.64 o
 -16   2   9      245.14      114.74    974.89 o
 -14   2   9       70.63     1005.00   1142.53 o
 -12   2   9     1680.58      319.81   1008.26 o
 -10   2   9      353.50      -73.24   1007.45 o
  -8   2   9      592.34     -282.38   1073.36 o
  -6   2   9     1383.73     -476.46    952.92 o
  -4   2   9      553.12      616.81    122.19 o
  -2   2   9     1558.59     1680.53    241.84 o
   0   2   9       28.74       29.29    107.34 o
   2   2   9      172.19      177.37     15.99 o
   4   2   9      815.02      832.26     34.86 o
   6   2   9       48.82       50.32      9.03 o
   8   2   9       62.70       45.84      9.23 o
  10   2   9      103.44      113.75     12.49 o
  12   2   9       56.21       59.45     13.64 o
  14   2   9      162.06      148.03     13.34 o
 -29   3   9        3.55       -4.21      8.90 o
 -27   3   9       77.33      833.30    887.82 o
 -25   3   9       43.54      163.57    820.28 o
 -23   3   9       18.48     -383.69    767.38 o
 -21   3   9      144.03      198.17    171.18 o
 -19   3   9        0.02     1490.82    955.36 o
 -17   3   9        9.11     -506.98   1013.96 o
 -15   3   9        1.44     -450.01    900.03 o
 -13   3   9        3.57       10.65    285.63 o
 -11   3   9      495.23      665.46    165.19 o
  -9   3   9      732.67      821.38     89.51 o
  -7   3   9      355.58     -559.06   1118.12 o
  -5   3   9      693.58      840.38     83.82 o
  -3   3   9      264.38      300.04     54.66 o
  -1   3   9     1648.08     1684.08     76.61 o
   1   3   9      639.72      659.12     30.02 o
   3   3   9       28.91     1000.94   1321.56 o
   5   3   9        7.80     2355.86   2197.17 o
   7   3   9      356.34      330.32     16.42 o
   9   3   9      242.71      232.35     16.19 o
  11   3   9        8.30        4.76      7.54 o
  13   3   9      138.07      127.89     16.03 o
 -26   4   9      152.35      236.53     50.96 o
 -24   4   9        0.01       10.38    118.81 o
 -22   4   9      138.11     -403.22    806.44 o
 -20   4   9      552.83      402.29     54.93 o
 -18   4   9        0.02      702.28   1118.93 o
 -16   4   9        0.38     1629.98   1328.88 o
 -14   4   9      921.84      296.21   1206.82 o
 -12   4   9       11.22     1344.35   1343.53 o
 -10   4   9       21.74       -4.91     70.36 o
  -8   4   9      106.13      138.26     41.34 o
  -6   4   9     1482.81     1900.46     80.42 o
  -4   4   9       59.24     1100.21   1494.08 o
  -2   4   9      651.23     -643.69   1287.38 o
   0   4   9      912.34     1070.55    165.41 o
   2   4   9       29.25      428.86   1249.13 o
   4   4   9       67.29     1271.11   1243.44 o
   6   4   9       98.25     1221.47   1246.69 o
   8   4   9      263.84      259.77     20.95 o
  10   4   9       13.19       30.52     13.51 o
 -23   5   9        6.15       15.06    184.73 o
 -21   5   9       78.16       73.03    339.17 o
 -19   5   9       41.36      602.19    925.25 o
 -17   5   9        0.01      645.32   1071.73 o
 -15   5   9        3.84       -2.81     50.55 o
 -13   5   9      313.67      433.10    139.40 o
 -11   5   9       51.14     2049.88   1424.91 o
  -9   5   9        0.25       -0.91     14.12 o
  -7   5   9      131.19      176.22     28.11 o
  -5   5   9        0.05     1049.76   1428.16 o
  -3   5   9        3.84        2.55      8.76 o
  -1   5   9        2.90     1311.79   1280.06 o
   1   5   9       21.82       22.89     46.56 o
   3   5   9      505.08      522.49     74.14 o
   5   5   9      222.11      208.22     44.12 o
   7   5   9       96.41       88.94     12.29 o
 -18   6   9      195.75      156.45     37.03 o
 -16   6   9      243.47      379.80     72.43 o
 -14   6   9       11.75      713.67    948.85 o
 -12   6   9      184.47      167.36    127.56 o
 -10   6   9       44.89      931.76   1142.53 o
  -8   6   9       13.17     1463.97   1178.34 o
  -6   6   9      277.02      317.42     22.70 o
  -4   6   9      280.01      331.54     58.22 o
  -2   6   9        2.59      750.29   1129.51 o
   0   6   9       25.21       33.77     82.22 o
   2   6   9      216.28      167.98    368.23 o
 -30   0  10       37.08      217.28    734.02 o
 -28   0  10       91.59      169.06    651.42 o
 -26   0  10       43.17      795.87    853.64 o
 -24   0  10      308.64      294.91     55.23 o
 -22   0  10       11.79     -433.74    867.48 o
 -20   0  10     1343.23     1936.77   1088.01 o
 -18   0  10      114.23     -500.06   1000.12 o
 -16   0  10      135.51      119.62   1068.48 o
 -14   0  10      139.43     -533.83   1067.66 o
 -12   0  10     1152.39     -531.39   1177.52 o
 -10   0  10     5456.09     6091.06    465.48 o
  -8   0  10      148.17      179.84     31.74 o
  -6   0  10       63.87       40.69     19.53 o
  -4   0  10     7819.19     9280.21    702.28 o
  -2   0  10      573.46      685.19     68.36 o
   0   0  10     1008.55     1044.06     96.02 o
   2   0  10     3939.64     3964.68    311.67 o
   4   0  10     1455.38     1516.25     91.47 o
   6   0  10      134.79      126.45     19.80 o
   8   0  10      579.48      592.32     43.73 o
  10   0  10      730.16      668.28     45.72 o
  12   0  10      152.92      165.39     38.65 o
 -31   1  10       39.81      253.76    545.70 o
 -29   1  10       24.99      -18.82    558.95 o
 -27   1  10      103.88       59.84    452.56 o
 -25   1  10       94.87     -152.63    639.10 o
 -23   1  10      469.76     -325.44    895.15 o
 -21   1  10      525.91      494.46    692.46 o
 -19   1  10      958.92     -345.85    691.70 o
 -17   1  10        4.77     -443.91    887.82 o
 -15   1  10       69.56      949.83   1236.93 o
 -13   1  10      425.09     -522.03   1044.06 o
 -11   1  10       26.42     -231.11   1117.30 o
  -9   1  10     2006.14     -603.82   1207.63 o
  -7   1  10     1448.69     1400.70    302.10 o
  -5   1  10       12.69       10.09      8.93 o
  -3   1  10     2969.38     2749.77    251.07 o
  -1   1  10      191.88      226.51     21.67 o
   1   1  10        2.55        8.40      8.66 o
   3   1  10       57.81       68.38     13.03 o
   5   1  10      548.00      576.78     30.90 o
   7   1  10        5.64        7.91      8.59 o
   9   1  10       64.00       59.86     10.16 o
  11   1  10       14.26       11.07      7.80 o
  13   1  10       78.63       72.53     10.22 o
 -30   2  10        3.05      723.44    765.76 o
 -28   2  10        2.72       22.08     89.03 o
 -26   2  10       35.89     -314.10    628.21 o
 -24   2  10        7.46      853.86    707.59 o
 -22   2  10        0.00      -77.81    679.57 o
 -20   2  10        0.75     -185.25    711.08 o
 -18   2  10      311.21     -373.11    746.23 o
 -16   2  10       63.23     -100.09    916.30 o
 -14   2  10       94.88     1318.30   1112.42 o
 -12   2  10     2257.10      554.18   1105.91 o
 -10   2  10       76.61      288.89   1206.00 o
  -8   2  10     1828.85     1784.69    230.70 o
  -6   2  10      386.68      362.76     31.08 o
  -4   2  10        2.54       10.11     22.07 o
  -2   2  10      238.44      204.92     29.70 o
   0   2  10     1127.86     1065.21     71.42 o
   2   2  10     1765.66     1905.94     79.22 o
   4   2  10      206.44      242.70     19.42 o
   6   2  10      902.21      961.14     51.81 o
   8   2  10       14.02       21.81     13.98 o
  10   2  10      110.01       94.88     11.63 o
  12   2  10       51.15       48.20     13.43 o
 -27   3  10      110.75     1113.24    831.67 o
 -25   3  10       80.96     -233.55    667.29 o
 -23   3  10      188.31      642.88    773.89 o
 -21   3  10      232.59      224.84    331.61 o
 -19   3  10       83.12      413.39    904.10 o
 -17   3  10      265.20      884.57   1070.11 o
 -15   3  10      388.41     -134.27   1018.84 o
 -13   3  10      181.89      232.37     76.09 o
 -11   3  10      125.67      133.26     24.41 o
  -9   3  10      203.76     1588.48   1477.80 o
  -7   3  10       27.81     1069.29   1466.41 o
  -5   3  10       14.26      358.87   1389.92 o
  -3   3  10      276.63      277.08    383.28 o
  -1   3  10       47.34       81.27     33.52 o
   1   3  10      496.70      608.96     49.10 o
   3   3  10       58.42       72.73     10.32 o
   5   3  10        0.60       -0.66      7.72 o
   7   3  10       19.93        5.20      8.53 o
   9   3  10      142.15      110.74     24.95 o
 -24   4  10      109.94     -434.96    869.92 o
 -22   4  10       11.57       12.12     93.99 o
 -20   4  10       38.24     1106.72   1013.14 o
 -18   4  10       82.76       60.80    426.82 o
 -16   4  10      468.16     1780.53   1348.41 o
 -14   4  10      417.36     2127.19   1393.17 o
 -12   4  10       12.64       15.26     14.24 o
 -10   4  10      136.67     2466.53   1565.69 o
  -8   4  10     1510.74     1964.04    211.42 o
  -6   4  10      132.33      145.97     40.76 o
  -4   4  10      585.02     5717.54   1729.26 o
  -2   4  10      219.78      177.51    609.51 o
   0   4  10       57.26       59.65    168.20 o
   2   4  10       28.07      558.25   1289.01 o
   4   4  10      307.68      312.42    212.39 o
   6   4  10      678.74      646.67     36.87 o
   8   4  10       27.63       23.60     15.21 o
 -21   5  10        0.85      -41.98    783.66 o
 -19   5  10       76.94       60.06    241.69 o
 -17   5  10      135.90      123.83    100.73 o
 -15   5  10       15.82     2014.08   1140.90 o
 -13   5  10       85.07      108.93    125.83 o
 -11   5  10      211.92      224.02    128.26 o
  -9   5  10      209.59      243.71    170.81 o
  -7   5  10      139.25      165.69     17.20 o
  -5   5  10      299.52      342.06     23.55 o
  -3   5  10      505.57      595.41     41.77 o
  -1   5  10      132.52      121.46     17.35 o
   1   5  10      187.43     1707.29   1215.77 o
   3   5  10       24.12        9.49     78.26 o
 -14   6  10      135.31      147.29     40.69 o
 -12   6  10       10.56      250.64    959.43 o
 -10   6  10      183.82      209.42     39.84 o
  -8   6  10        0.04       -0.29     42.08 o
  -6   6  10        0.15      -26.77    156.24 o
  -4   6  10       14.61      659.15   1137.65 o
 -29   1  11       17.85     -261.50    523.00 o
 -27   1  11        0.21       32.05    195.76 o
 -25   1  11        5.29     -297.96    595.92 o
 -23   1  11      171.68     -332.46    664.91 o
 -21   1  11        0.02     -101.03    741.60 o
 -19   1  11       87.06     -385.50    771.01 o
 -17   1  11       13.13     -445.95    891.89 o
 -15   1  11       64.46     -479.72    959.43 o
 -13   1  11        7.43      179.84   1144.16 o
 -11   1  11      511.20     -562.31   1183.22 o
  -7   1  11      231.78      306.36     31.06 o
  -5   1  11      802.37      929.75     61.86 o
  -3   1  11        1.31       -4.24     12.31 o
  -1   1  11      212.67      227.74     43.13 o
   1   1  11      211.96      242.56     27.22 o
   3   1  11       26.98       33.14     14.35 o
   5   1  11       46.62       38.51     12.29 o
   7   1  11       20.71        4.59      9.92 o
   9   1  11        1.20       13.32     12.01 o
 -28   2  11       23.87     -334.46    668.92 o
 -26   2  11       25.63     -286.82    770.64 o
 -24   2  11       31.29     -311.07    622.14 o
 -22   2  11      229.22      -62.66    708.79 o
 -20   2  11      218.13     -373.11    746.23 o
 -18   2  11      329.21      667.29    935.02 o
 -16   2  11       92.11      145.66    960.25 o
 -14   2  11      714.72     1193.80   1185.66 o
 -12   2  11      162.25      701.47   1152.30 o
 -10   2  11      425.49     -240.88   1240.18 o
  -8   2  11      116.41     1134.39   1311.79 o
  -6   2  11     2721.04     2702.13    204.76 o
  -4   2  11       95.61       81.20     16.11 o
  -2   2  11     2595.89     2666.01    123.67 o
   0   2  11      136.57      128.84     16.11 o
   2   2  11       28.10       17.42     10.29 o
   4   2  11      283.10      292.77     24.10 o
   6   2  11        0.16       -0.70      8.21 o
   8   2  11      370.93      331.38     27.89 o
 -27   3  11       25.97      852.83    866.66 o
 -25   3  11      165.44     -113.11    682.75 o
 -23   3  11       97.07      166.01    790.17 o
 -21   3  11       47.91       26.21    362.53 o
 -19   3  11      189.62      786.91    950.48 o
 -17   3  11       20.10     1543.72   1041.62 o
 -15   3  11       18.63       15.06    339.75 o
 -13   3  11       53.37       31.74   1132.77 o
 -11   3  11      643.41      854.82    272.61 o
  -9   3  11        7.75      284.82   1333.77 o
  -7   3  11     1283.86      244.13   1437.93 o
  -5   3  11     1374.34     -645.32   1290.64 o
  -3   3  11       26.31      406.07   1466.41 o
  -1   3  11        9.18       10.89     18.72 o
   1   3  11       10.24        3.33      7.96 o
   3   3  11      185.99      198.59     19.20 o
   5   3  11      126.91      118.96     14.33 o
 -24   4  11        2.33     -475.65    951.30 o
 -22   4  11        0.52      454.90    880.50 o
 -20   4  11        9.38       -6.02    323.47 o
 -18   4  11        6.97     1332.14    989.54 o
 -16   4  11        1.39      552.55   1098.59 o
 -14   4  11      520.65      629.54    186.76 o
 -12   4  11       27.64     2867.72   1439.56 o
 -10   4  11        6.21     1428.16   1385.85 o
  -8   4  11      134.55      150.75    551.73 o
  -6   4  11       34.92     1103.47   1424.09 o
  -4   4  11       36.99      812.14   1404.56 o
  -2   4  11      278.73     1571.39   1380.96 o
   0   4  11     1359.82     1455.74    142.71 o
   2   4  11      134.86      151.10     13.87 o
 -17   5  11        0.01       -9.74    203.04 o
 -15   5  11      174.20      160.12    548.07 o
 -13   5  11      189.44     1608.82   1110.79 o
 -11   5  11       46.74       49.96     13.04 o
  -9   5  11      159.08      180.00     22.60 o
  -7   5  11      191.54      202.26     69.06 o
  -5   5  11      289.63     -489.07    978.15 o
  -3   5  11      169.62      196.14     43.15 o
 -28   0  12       48.82     1363.06    833.30 o
 -26   0  12        0.57     -419.90    839.81 o
 -24   0  12        1.84     1359.81   1046.51 o
 -22   0  12      892.58     -545.63   1091.26 o
 -20   0  12       67.18     1516.86   1112.42 o
 -18   0  12      318.45      378.40   1317.49 o
  -6   0  12      164.86      139.15     30.92 o
  -4   0  12     2290.63     2571.51    208.32 o
  -2   0  12        5.09       22.79     17.90 o
   0   0  12      657.45      677.06     69.98 o
   2   0  12       80.66       70.80     23.60 o
   4   0  12        0.01        0.00     16.28 o
   6   0  12      330.05      296.21     36.62 o
 -27   1  12      180.53       66.16   1207.23 o
 -25   1  12      112.44     -338.97    677.95 o
 -23   1  12       49.41     -335.48    670.96 o
 -21   1  12       42.62     -420.72    841.44 o
 -19   1  12       73.14        6.51   1022.91 o
 -17   1  12      157.20       13.02   1074.17 o
 -15   1  12      167.99     -423.16   1145.79 o
 -13   1  12      184.02     -555.80   1352.48 o
  -5   1  12        0.22        3.07     12.71 o
  -3   1  12       22.73       33.84     15.87 o
  -1   1  12       10.48       19.77     13.67 o
   1   1  12        3.75       -4.88     11.29 o
   3   1  12      490.45      528.13     39.39 o
   5   1  12       54.05       87.40     25.63 o
 -26   2  12       38.73     1161.25    782.03 o
 -24   2  12       54.93     -339.34    678.68 o
 -22   2  12       36.66     -406.07    812.14 o
 -20   2  12       18.52      349.11    859.34 o
 -18   2  12       46.57     -432.92    865.85 o
 -16   2  12      161.05      238.43    951.30 o
 -14   2  12        3.17      760.87   1072.55 o
 -12   2  12        0.00     -540.34   1080.68 o
 -10   2  12        9.40      962.69   1286.57 o
  -2   2  12      122.27      129.39     26.04 o
   0   2  12       29.68       38.69     20.75 o
   2   2  12       56.79       66.63     16.11 o
   4   2  12       80.55      111.15     19.11 o
 -23   3  12        2.18       15.46    790.98 o
 -21   3  12       93.81      205.72     57.78 o
 -19   3  12       17.18     -249.01    886.19 o
 -17   3  12        9.94     -416.65    833.30 o
 -15   3  12      189.40      961.87   1098.59 o
 -13   3  12      240.70     -512.27   1024.53 o
 -11   3  12      660.98     -578.59   1171.83 o
  -9   3  12      218.68      336.09   1315.05 o
  -7   3  12      275.13     -339.34   1291.45 o
  -3   3  12       57.16       51.27     20.34 o
  -1   3  12       61.69       58.27     16.25 o
   1   3  12       96.03       98.13     22.38 o
 -20   4  12       77.57     -402.82    805.63 o
 -18   4  12      145.98      125.77     80.56 o
 -16   4  12       96.47       97.51     30.91 o
 -14   4  12       17.07        5.63    198.15 o
 -12   4  12      286.35     -510.23   1020.47 o
 -10   4  12       16.91       -1.24    313.30 o
  -8   4  12      696.08     -576.96   1153.92 o
  -6   4  12        7.30       -1.22    438.62 o
  -4   4  12      366.30      366.20     44.76 o
  -2   4  12       13.66       13.83     17.09 o
 -23   1  13        5.08     -219.72    916.30 o
 -21   1  13       47.25     -388.17    984.66 o
 -19   1  13       73.50     -232.74   1048.95 o
  -1   1  13       14.82       -0.07     13.08 o
   1   1  13       68.72       86.26     19.53 o
 -22   2  13        3.45      203.44    905.72 o
 -20   2  13      389.04     -419.90    839.81 o
 -18   2  13       53.52      159.50    913.05 o
 -16   2  13       67.02     -344.22    999.31 o
 -14   2  13      217.21     -550.11   1100.21 o
 -19   3  13       26.07     1543.72   1037.55 o
 -17   3  13      109.12      -71.61   1009.07 o
 -15   3  13       49.69     -476.46    952.92 o
 -13   3  13      200.83      306.64    121.66 o
 -11   3  13       43.95     2067.79   1340.28 o
  -9   3  13       41.25       27.67     19.53 o
  -7   3  13        7.69       19.53     17.90 o
  -5   3  13       29.08       30.11     17.90 o
  -3   3  13        9.23       10.58     21.97 o
 
